# Supplementary material for: Structure and Diversity of the Rhesus Macaque Immunoglobulin Loci through Multiple De Novo Genome Assemblies
Source: Front Immunol. 2017 Oct 27;8:1407. doi: 10.3389/fimmu.2017.01407 (PMC5663730; doi:10.3389/fimmu.2017.01407)
Supplement: Supplementary file 2 [file data_sheet_1.xlsx]

## Sheet: Data file1 IGH
S1	E1	S2	E2	LEN1	LEN2	% IDY	COV R	COV Q	Q-ID		IGH "main" order***	Potential IGH "sister"		Unknown
1	21963	1200709	1178795	21963	21915	96.75	1.34	1.54	scaffold_297		scaffold_297	scaffold10272|size17913		scaffold16787|size9595
21952	24024	1177982	1175887	2073	2096	96.61	0.13	0.15	scaffold_297		scaffold8680|size37711	scaffold10281|size17887		scaffold3374|size231572
24024	24849	1175597	1174774	826	824	94.81	0.05	0.06	scaffold_297		scaffold7269|size49585	scaffold10831|size17122		scaffold6206|size76414
24604	24938	1174827	1174479	335	349	90.6	0.02	0.02	scaffold_297		scaffold8067|size33529	scaffold11096|size24741
24709	24852	1175017	1174857	144	161	80.75	0.01	0.01	scaffold_297		scaffold5134|size117394	scaffold13147|size11293
24939	25226	1391096	1391389	288	294	92.86	0.02	0.02	scaffold_297		scaffold5837|size149649	scaffold14670|size10490
24941	25243	120435	120131	303	305	94.43	0.02	0.02	scaffold_297		scaffold5426|size107073	scaffold14805|size16330
24941	25186	147210	146965	246	246	96.75	0.02	0.02	scaffold_297		scaffold7076|size60326	scaffold16326|size11136
24941	25216	334506	334227	276	280	96.07	0.02	0.02	scaffold_297		scaffold7493|size84229	scaffold25054|size7780
24941	25239	1057497	1057795	299	299	95.32	0.02	0.02	scaffold_297			scaffold5775|size93370
24941	25200	1202276	1202535	260	260	97.69	0.02	0.02	scaffold_297			scaffold6112|size80095
24941	25246	1203286	1203592	306	307	96.09	0.02	0.02	scaffold_297			scaffold6920|size55063
24941	25245	1280570	1280873	305	304	95.41	0.02	0.02	scaffold_297			scaffold70085|size1130
24942	25243	933691	933996	302	306	93.46	0.02	0.02	scaffold_297			scaffold7639|size41327
24945	25243	1122819	1123125	299	307	92.51	0.02	0.02	scaffold_297			scaffold7733|size38366
25241	33525	1174490	1166100	8285	8391	94.8	0.51	0.59	scaffold_297			scaffold9689|size19794
33511	35027	1164950	1163423	1517	1528	96.74	0.09	0.11	scaffold_297
35022	37484	1163735	1161233	2463	2503	94.53	0.15	0.18	scaffold_297
35026	35318	1279529	1279237	293	293	91	0.02	0.02	scaffold_297		***In comparison to IGK and IGL, we are less confident with the final order of IGH locus given it’s assembly into smaller contigs and highly repetitive nature.
37740	43647	1160017	1154138	5908	5880	94.03	0.36	0.41	scaffold_297
43602	51623	1154315	1146276	8022	8040	95.82	0.49	0.56	scaffold_297
48983	49303	1143945	1144270	321	326	88.99	0.02	0.02	scaffold_297
51832	52732	1146293	1145402	901	892	92.84	0.06	0.06	scaffold_297
52766	62309	1145633	1135911	9544	9723	91.71	0.58	0.68	scaffold_297
55121	55416	1314654	1314357	296	298	92.64	0.02	0.02	scaffold_297
61170	63027	1136789	1134824	1858	1966	88.61	0.11	0.14	scaffold_297
61170	61759	1136153	1135567	590	587	83.81	0.04	0.04	scaffold_297
63411	63809	1175512	1175896	399	385	83.83	0.02	0.03	scaffold_297
63538	67279	1134673	1130913	3742	3761	93.58	0.23	0.26	scaffold_297
66817	74626	1130979	1123158	7810	7822	94.57	0.48	0.55	scaffold_297
74529	75722	1123119	1121936	1194	1184	95.48	0.07	0.08	scaffold_297
75464	81268	1121887	1116200	5805	5688	94.84	0.35	0.4	scaffold_297
81290	92691	1115074	1103682	11402	11393	96.39	0.7	0.8	scaffold_297
91680	95751	1103690	1099571	4072	4120	96.18	0.25	0.29	scaffold_297
95822	118187	1097545	1075197	22366	22349	95.77	1.37	1.57	scaffold_297
118174	118591	1074888	1074510	418	379	87.08	0.03	0.03	scaffold_297
118877	122267	1074532	1071046	3391	3487	92.88	0.21	0.24	scaffold_297
122271	122558	387974	388278	288	305	85.95	0.02	0.02	scaffold_297
122278	122558	1175896	1175616	281	281	95.73	0.02	0.02	scaffold_297
122293	122558	945024	944759	266	266	96.62	0.02	0.02	scaffold_297
122559	124696	1071061	1068926	2138	2136	94.87	0.13	0.15	scaffold_297
125005	128728	1068941	1065192	3724	3750	96.12	0.23	0.26	scaffold_297
128730	130984	1066281	1064021	2255	2261	97.31	0.14	0.16	scaffold_297
130806	131381	1064073	1063499	576	575	95.31	0.04	0.04	scaffold_297
131386	133650	1062933	1060672	2265	2262	95.43	0.14	0.16	scaffold_297
133376	136105	1060513	1057796	2730	2718	96.13	0.17	0.19	scaffold_297
136094	136572	1057492	1057016	479	477	97.91	0.03	0.03	scaffold_297
136548	139097	1055707	1053102	2550	2606	94.98	0.16	0.18	scaffold_297
138765	141671	1053059	1050145	2907	2915	95.38	0.18	0.2	scaffold_297
141626	141920	1050006	1049712	295	295	95.93	0.02	0.02	scaffold_297
141880	143900	1049888	1047879	2021	2010	96.39	0.12	0.14	scaffold_297
142909	156388	1047881	1034417	13480	13465	96.14	0.82	0.94	scaffold_297
156375	156738	1034093	1033736	364	358	96.15	0.02	0.03	scaffold_297
156779	165090	1033043	1024667	8312	8377	95.01	0.51	0.59	scaffold_297
165267	173807	1024665	1016093	8541	8573	96.63	0.52	0.6	scaffold_297
168770	169766	407876	408840	997	965	76.99	0.06	0.07	scaffold_297
168776	169771	1013762	1014737	996	976	84.72	0.06	0.07	scaffold_297
168777	169771	1018202	1019194	995	993	87.71	0.06	0.07	scaffold_297
170727	171719	1014737	1013763	993	975	88.84	0.06	0.07	scaffold_297
170727	171624	1020158	1021057	898	900	87.31	0.05	0.06	scaffold_297
170854	172403	340620	339076	1550	1545	85.86	0.09	0.11	scaffold_297
172636	173807	336584	335398	1172	1187	89.86	0.07	0.08	scaffold_297
173877	175318	1014693	1013283	1442	1411	94.73	0.09	0.1	scaffold_297
173877	174838	1019150	1018202	962	949	91.07	0.06	0.07	scaffold_297
173877	174838	1020200	1021152	962	953	86.74	0.06	0.07	scaffold_297
173956	174833	340624	339768	878	857	84.09	0.05	0.06	scaffold_297
175385	176230	1013348	1012469	846	880	93	0.05	0.06	scaffold_297
176216	176584	1012165	1011772	369	394	86.8	0.02	0.03	scaffold_297
176557	181518	1011673	1006695	4962	4979	94.9	0.3	0.35	scaffold_297
181520	184504	1006574	1003646	2985	2929	93.48	0.18	0.21	scaffold_297
184419	185674	1002283	1001056	1256	1228	90.8	0.08	0.09	scaffold_297
189862	190617	1001382	1000676	756	707	87.93	0.05	0.05	scaffold_297
190072	190233	1001382	1001223	162	160	89.16	0.01	0.01	scaffold_297
190345	194976	1001424	996696	4632	4729	88.91	0.28	0.33	scaffold_297
194497	197429	996893	994000	2933	2894	88.1	0.18	0.2	scaffold_297
196969	197429	984736	985194	461	459	96.75	0.03	0.03	scaffold_297
197572	198775	985822	987038	1204	1217	88.5	0.07	0.09	scaffold_297
197572	202481	993383	988277	4910	5107	87.99	0.3	0.36	scaffold_297
202670	203468	988274	987496	799	779	91.97	0.05	0.05	scaffold_297
203468	206897	987306	983832	3430	3475	87.83	0.21	0.24	scaffold_297
203748	206084	992120	994518	2337	2399	89.49	0.14	0.17	scaffold_297
206539	207405	983204	982337	867	868	90.24	0.05	0.06	scaffold_297
207366	208626	982498	981237	1261	1262	94.97	0.08	0.09	scaffold_297
208442	211834	981341	977705	3393	3637	91.05	0.21	0.25	scaffold_297
211935	213640	969204	967485	1706	1720	93.03	0.1	0.12	scaffold_297
213306	214198	967483	966578	893	906	94.38	0.05	0.06	scaffold_297
214342	215399	972025	971016	1058	1010	77.95	0.06	0.07	scaffold_297
214368	215226	971313	970443	859	871	81	0.05	0.06	scaffold_297
215411	219915	977687	973212	4505	4476	95.26	0.28	0.31	scaffold_297
220241	237817	966615	949102	17577	17514	95.03	1.07	1.23	scaffold_297
233847	236257	856882	854461	2411	2422	90.67	0.15	0.17	scaffold_297
234281	235861	884970	883403	1581	1568	91.59	0.1	0.11	scaffold_297
234530	237150	914513	911833	2621	2681	90.4	0.16	0.19	scaffold_297
236370	237150	853256	852374	781	883	84.62	0.05	0.06	scaffold_297
236757	239813	948941	945883	3057	3059	97.36	0.19	0.21	scaffold_297
237457	239927	852389	849900	2471	2490	91.03	0.15	0.17	scaffold_297
237457	239524	911848	909755	2068	2094	90.82	0.13	0.15	scaffold_297
238616	242028	909753	906320	3413	3434	90.85	0.21	0.24	scaffold_297
238982	243004	883401	879384	4023	4018	90.31	0.25	0.28	scaffold_297
239797	246499	944758	937898	6703	6861	93.28	0.41	0.48	scaffold_297
240275	243262	849889	846886	2988	3004	91.76	0.18	0.21	scaffold_297
243259	243845	421420	420809	587	612	88.76	0.04	0.04	scaffold_297
243338	243845	819255	818744	508	512	93.2	0.03	0.04	scaffold_297
243844	244224	572341	572725	381	385	92.21	0.02	0.03	scaffold_297
243844	244224	730500	730880	381	381	93.72	0.02	0.03	scaffold_297
243844	244223	816552	816931	380	380	91.34	0.02	0.03	scaffold_297
244091	244224	433972	433839	134	134	96.27	0.01	0.01	scaffold_297
244222	244996	879042	878266	775	777	91.14	0.05	0.05	scaffold_297
244222	245072	905008	904137	851	872	88.88	0.05	0.06	scaffold_297
245032	246257	878117	876892	1226	1226	95.92	0.07	0.09	scaffold_297
246600	246745	866584	866439	146	146	100	0.01	0.01	scaffold_297
246600	253338	893813	886899	6739	6915	93.22	0.41	0.48	scaffold_297
246600	247162	922876	922314	563	563	96.27	0.03	0.04	scaffold_297
246631	249322	921782	919078	2692	2705	89.42	0.16	0.19	scaffold_297
246948	248612	784578	782929	1665	1650	92.82	0.1	0.12	scaffold_297
246948	248612	864768	863116	1665	1653	93.31	0.1	0.12	scaffold_297
248366	249496	782781	781650	1131	1132	84.72	0.07	0.08	scaffold_297
248666	249536	781539	780671	871	869	87.4	0.05	0.06	scaffold_297
249538	250634	920235	919140	1097	1096	84.55	0.07	0.08	scaffold_297
249749	250852	782781	781667	1104	1115	80.66	0.07	0.08	scaffold_297
250027	253338	781475	778181	3312	3295	87.49	0.2	0.23	scaffold_297
250314	251396	862602	861522	1083	1081	87.33	0.07	0.08	scaffold_297
250794	253338	919137	916620	2545	2518	93.62	0.16	0.18	scaffold_297
251075	253336	860573	858302	2262	2272	94.72	0.14	0.16	scaffold_297
253276	262973	886772	877136	9698	9637	94.67	0.59	0.68	scaffold_297
253276	256662	916577	913206	3387	3372	88.76	0.21	0.24	scaffold_297
253281	256662	858210	854861	3382	3350	89.14	0.21	0.23	scaffold_297
253374	254324	705783	706732	951	950	90.76	0.06	0.07	scaffold_297
254604	256662	953053	951036	2059	2018	90.73	0.13	0.14	scaffold_297
256662	257626	850865	849900	965	966	93.8	0.06	0.07	scaffold_297
256662	260720	909391	905268	4059	4124	92.74	0.25	0.29	scaffold_297
256662	257232	910324	909755	571	570	92.99	0.03	0.04	scaffold_297
257509	260720	944746	941548	3212	3199	91.37	0.2	0.22	scaffold_297
257979	260720	849887	847146	2742	2742	94.43	0.17	0.19	scaffold_297
260899	262227	905170	903875	1329	1296	89.55	0.08	0.09	scaffold_297
261062	262949	940273	938442	1888	1832	92.53	0.12	0.13	scaffold_297
261839	262227	903263	902875	389	389	92.8	0.02	0.03	scaffold_297
263007	264065	793184	792121	1059	1064	90.88	0.06	0.07	scaffold_297
263007	264680	872884	871121	1674	1764	84.42	0.1	0.12	scaffold_297
263007	264111	901992	900891	1105	1102	92.13	0.07	0.08	scaffold_297
263007	263987	932342	931363	981	980	93.08	0.06	0.07	scaffold_297
263244	264136	929933	929043	893	891	91.61	0.05	0.06	scaffold_297
263979	264473	928926	928430	495	497	87.25	0.03	0.03	scaffold_297
264283	265182	871208	870273	900	936	87.59	0.06	0.07	scaffold_297
265193	266453	787377	786094	1261	1284	93	0.08	0.09	scaffold_297
265193	266453	868055	866796	1261	1260	96.19	0.08	0.09	scaffold_297
265193	266453	895303	894025	1261	1279	94.21	0.08	0.09	scaffold_297
265193	266453	924345	923088	1261	1258	93.83	0.08	0.09	scaffold_297
266464	267938	778608	777161	1475	1448	84.72	0.09	0.1	scaffold_297
266464	269970	858727	855159	3507	3569	92.55	0.21	0.25	scaffold_297
266464	269970	917028	913504	3507	3525	92.87	0.21	0.25	scaffold_297
266830	269970	886835	883702	3141	3134	90.1	0.19	0.22	scaffold_297
266990	267938	705783	706731	949	949	90.24	0.06	0.07	scaffold_297
267944	269970	953305	951335	2027	1971	86.84	0.12	0.14	scaffold_297
269975	271854	893666	891761	1880	1906	91.38	0.11	0.13	scaffold_297
269975	271854	921666	919758	1880	1909	90.38	0.11	0.13	scaffold_297
269975	270382	922729	922314	408	416	94.23	0.02	0.03	scaffold_297
270177	272181	784577	782571	2005	2007	88.76	0.12	0.14	scaffold_297
270177	273417	864767	861522	3241	3246	91.47	0.2	0.23	scaffold_297
272132	272737	919587	919059	606	529	77.14	0.04	0.04	scaffold_297
273588	274334	855207	854461	747	747	97.59	0.05	0.05	scaffold_297
273588	277397	913552	909755	3810	3798	95.57	0.23	0.27	scaffold_297
273588	275316	951383	949764	1729	1620	89.33	0.11	0.11	scaffold_297
274441	286245	853262	841405	11805	11858	96.65	0.72	0.83	scaffold_297
274919	275316	948941	948542	398	400	96.5	0.02	0.03	scaffold_297
275301	277675	948240	945896	2375	2345	91.21	0.15	0.16	scaffold_297
275301	275658	949462	949102	358	361	93.92	0.02	0.03	scaffold_297
276467	277791	909753	908427	1325	1327	94.65	0.08	0.09	scaffold_297
276829	277791	883403	882448	963	956	93.06	0.06	0.07	scaffold_297
277802	280536	882115	879393	2735	2723	94.23	0.17	0.19	scaffold_297
277802	280912	908077	904889	3111	3189	90.6	0.19	0.22	scaffold_297
277802	280751	944280	941342	2950	2939	91.27	0.18	0.21	scaffold_297
280911	285974	773102	768034	5064	5069	94.69	0.31	0.36	scaffold_297
285966	288149	467323	465131	2184	2193	89.74	0.13	0.15	scaffold_297
286034	289059	819255	816259	3026	2997	91.77	0.18	0.21	scaffold_297
286135	286854	144463	145176	720	714	91.67	0.04	0.05	scaffold_297
286365	286907	841404	840819	543	586	89.61	0.03	0.04	scaffold_297
286593	288424	348859	350690	1832	1832	85.38	0.11	0.13	scaffold_297
286734	288521	432180	433972	1788	1793	92.65	0.11	0.13	scaffold_297
287251	288494	840817	839571	1244	1247	97.35	0.08	0.09	scaffold_297
287621	288005	1329894	1330278	385	385	95.32	0.02	0.03	scaffold_297
287956	289051	731313	730215	1096	1099	93.27	0.07	0.08	scaffold_297
288155	289059	572959	572047	905	913	92.55	0.06	0.06	scaffold_297
288389	288767	940271	940652	379	382	91.88	0.02	0.03	scaffold_297
288671	289051	839568	839189	381	380	93.19	0.02	0.03	scaffold_297
289071	290101	816030	814954	1031	1077	91.01	0.06	0.08	scaffold_297
289071	296839	838951	831222	7769	7730	95.53	0.47	0.54	scaffold_297
289168	289983	434857	433972	816	886	85.52	0.05	0.06	scaffold_297
290325	290610	758638	758354	286	285	91.64	0.02	0.02	scaffold_297
290527	294162	758352	754741	3636	3612	93.06	0.22	0.25	scaffold_297
294161	295288	751295	750178	1128	1118	95.84	0.07	0.08	scaffold_297
295392	299685	750178	745888	4294	4291	95.45	0.26	0.3	scaffold_297
299528	302018	745213	742668	2491	2546	88.73	0.15	0.18	scaffold_297
302007	307388	830572	825170	5382	5403	97.02	0.33	0.38	scaffold_297
302098	311232	742034	732844	9135	9191	95.74	0.56	0.64	scaffold_297
307329	307581	825169	824917	253	253	94.47	0.02	0.02	scaffold_297
307580	316783	822442	813187	9204	9256	90.8	0.56	0.65	scaffold_297
310650	312641	467315	465318	1992	1998	89.97	0.12	0.14	scaffold_297
310651	311165	431338	431853	515	516	93.99	0.03	0.04	scaffold_297
310820	311534	144463	145176	715	714	91.9	0.04	0.05	scaffold_297
311127	311587	841286	840819	461	468	92.54	0.03	0.03	scaffold_297
311236	314010	732750	729970	2775	2781	96.69	0.17	0.19	scaffold_297
311369	311483	432022	432136	115	115	94.78	0.01	0.01	scaffold_297
311418	313241	432179	433972	1824	1794	90.72	0.11	0.13	scaffold_297
311939	313214	840815	839571	1276	1245	90.4	0.08	0.09	scaffold_297
312873	313909	572959	571912	1037	1048	94.18	0.06	0.07	scaffold_297
313386	315062	839572	837918	1677	1655	91.72	0.1	0.12	scaffold_297
313562	314491	435446	434473	930	974	89.27	0.06	0.07	scaffold_297
315168	316611	569730	568221	1444	1510	84.74	0.09	0.11	scaffold_297
315848	317288	729965	728526	1441	1440	96.47	0.09	0.1	scaffold_297
316797	317288	811905	811413	492	493	95.54	0.03	0.03	scaffold_297
317299	318647	825089	823745	1349	1345	95.85	0.08	0.09	scaffold_297
318846	320322	823757	822247	1477	1511	94.45	0.09	0.11	scaffold_297
320333	321538	821059	819823	1206	1237	95.15	0.07	0.09	scaffold_297
320449	321538	735020	733873	1090	1148	91.57	0.07	0.08	scaffold_297
321550	327736	781296	775134	6187	6163	95.36	0.38	0.43	scaffold_297
321551	324707	890036	886837	3157	3200	87.75	0.19	0.22	scaffold_297
321556	321966	919715	919306	411	410	79.09	0.03	0.03	scaffold_297
321634	322225	781524	780932	592	593	90.76	0.04	0.04	scaffold_297
322029	322706	862228	861522	678	707	88.28	0.04	0.05	scaffold_297
322079	325704	919193	915544	3626	3650	88.51	0.22	0.26	scaffold_297
322489	325704	860472	857167	3216	3306	87.07	0.2	0.23	scaffold_297
324093	324492	783561	783957	400	397	87.06	0.02	0.03	scaffold_297
324583	325703	886835	885724	1121	1112	87.99	0.07	0.08	scaffold_297
324726	325895	705768	706924	1170	1157	88.05	0.07	0.08	scaffold_297
327867	343174	775158	759910	15308	15249	96.81	0.94	1.07	scaffold_297
329980	335052	846780	841674	5073	5107	95.43	0.31	0.36	scaffold_297
336966	337607	812517	813171	642	655	82.27	0.04	0.05	scaffold_297
343179	345448	749458	747214	2270	2245	95.82	0.14	0.16	scaffold_297
343179	343923	831948	831222	745	727	92.48	0.05	0.05	scaffold_297
345470	346399	744684	743730	930	955	90.37	0.06	0.07	scaffold_297
346615	347438	747089	746266	824	824	96.48	0.05	0.06	scaffold_297
347391	347667	746411	746138	277	274	93.86	0.02	0.02	scaffold_297
347678	350651	726978	723992	2974	2987	95.34	0.18	0.21	scaffold_297
347678	349369	800503	798810	1692	1694	96.47	0.1	0.12	scaffold_297
347678	348587	809867	808967	910	901	94.41	0.06	0.06	scaffold_297
349200	350124	798020	797096	925	925	96.23	0.06	0.06	scaffold_297
350662	355139	797525	792953	4478	4573	93.44	0.27	0.32	scaffold_297
351430	353419	937815	935818	1990	1998	88.85	0.12	0.14	scaffold_297
351571	351639	876233	876163	69	71	88.73	0	0	scaffold_297
351752	355142	876041	872657	3391	3385	95.49	0.21	0.24	scaffold_297
352836	353268	590322	590756	433	435	92.2	0.03	0.03	scaffold_297
353132	353580	934497	934052	449	446	95.56	0.03	0.03	scaffold_297
353566	355142	933690	932120	1577	1571	94.94	0.1	0.11	scaffold_297
354032	355142	902876	901771	1111	1106	94.43	0.07	0.08	scaffold_297
354032	354427	903876	903478	396	399	94.99	0.02	0.03	scaffold_297
355154	356818	728527	726857	1665	1671	95.46	0.1	0.12	scaffold_297
355154	356818	811414	809746	1665	1669	95.57	0.1	0.12	scaffold_297
355960	356818	801240	800381	859	860	97.09	0.05	0.06	scaffold_297
356829	360076	723483	720235	3248	3249	97.2	0.2	0.23	scaffold_297
359962	370987	720235	709206	11026	11030	96.45	0.67	0.77	scaffold_297
371320	382933	709209	697645	11614	11565	95.59	0.71	0.81	scaffold_297
371837	372040	707602	707802	204	201	95.59	0.01	0.01	scaffold_297
372724	372930	768643	768849	207	207	93.24	0.01	0.01	scaffold_297
372727	372930	708489	708692	204	204	96.08	0.01	0.01	scaffold_297
373608	374758	776968	778121	1151	1154	86.09	0.07	0.08	scaffold_297
373799	374743	857167	858118	945	952	90.03	0.06	0.07	scaffold_297
373799	374753	915544	916490	955	947	87.34	0.06	0.07	scaffold_297
373800	374743	885724	886674	944	951	91.18	0.06	0.07	scaffold_297
382177	386706	696847	692309	4530	4539	93.97	0.28	0.32	scaffold_297
386336	386706	692273	691907	371	367	94.07	0.02	0.03	scaffold_297
386710	387187	697764	697237	478	528	79.73	0.03	0.04	scaffold_297
387115	387734	697139	696526	620	614	83.31	0.04	0.04	scaffold_297
387745	388476	692035	691303	732	733	96.46	0.04	0.05	scaffold_297
388599	398982	691303	680915	10384	10389	97.43	0.63	0.73	scaffold_297
398954	399115	680616	680455	162	162	99.38	0.01	0.01	scaffold_297
401125	410849	677303	667521	9725	9783	95.76	0.59	0.69	scaffold_297
409538	410757	650042	648825	1220	1218	87.18	0.07	0.09	scaffold_297
409538	411025	658964	657499	1488	1466	83.56	0.09	0.1	scaffold_297
411027	412090	600991	599927	1064	1065	89.71	0.07	0.07	scaffold_297
411027	414073	621634	618614	3047	3021	89.22	0.19	0.21	scaffold_297
411027	415143	645832	641725	4117	4108	95.37	0.25	0.29	scaffold_297
411028	415143	611160	607011	4116	4150	87.76	0.25	0.29	scaffold_297
411028	415139	635784	631696	4112	4089	86.89	0.25	0.29	scaffold_297
411028	413144	665342	663224	2117	2119	89.13	0.13	0.15	scaffold_297
412076	413145	598947	597882	1070	1066	87.81	0.07	0.07	scaffold_297
413229	415143	618610	616684	1915	1927	89.83	0.12	0.14	scaffold_297
415154	416063	603225	602307	910	919	85.19	0.06	0.06	scaffold_297
415154	417018	657583	655725	1865	1859	94.44	0.11	0.13	scaffold_297
415154	415931	667455	666675	778	781	85.35	0.05	0.05	scaffold_297
415160	417018	612781	610924	1859	1858	88.75	0.11	0.13	scaffold_297
415160	416339	625812	624641	1180	1172	86.45	0.07	0.08	scaffold_297
415160	416343	627056	625880	1184	1177	86.42	0.07	0.08	scaffold_297
416101	417018	601676	600754	918	923	90.26	0.06	0.06	scaffold_297
416101	417014	636477	635555	914	923	87.84	0.06	0.06	scaffold_297
416101	417018	646518	645596	918	923	89.08	0.06	0.06	scaffold_297
416101	417018	666027	665106	918	922	89.64	0.06	0.06	scaffold_297
417029	421334	653108	648825	4306	4284	94.3	0.26	0.3	scaffold_297
418672	419001	641255	640926	330	330	97.58	0.02	0.02	scaffold_297
419873	421467	604885	603294	1595	1592	90.73	0.1	0.11	scaffold_297
419873	421468	628672	627096	1596	1577	87.39	0.1	0.11	scaffold_297
419873	422263	639513	637153	2391	2361	87.55	0.15	0.17	scaffold_297
419873	422264	659205	656836	2392	2370	87.06	0.15	0.17	scaffold_297
422276	426489	611031	606770	4214	4262	85.99	0.26	0.3	scaffold_297
422276	426797	655832	651341	4522	4492	94.17	0.28	0.31	scaffold_297
422277	426797	635654	631144	4521	4511	92.56	0.28	0.32	scaffold_297
423796	426357	597097	594490	2562	2608	86.47	0.16	0.18	scaffold_297
426827	428979	594557	592449	2153	2109	87.37	0.13	0.15	scaffold_297
427214	431518	606626	602307	4305	4320	87.49	0.26	0.3	scaffold_297
427928	430555	615469	612859	2628	2611	89.07	0.16	0.18	scaffold_297
427928	435709	640603	632800	7782	7804	93.75	0.48	0.55	scaffold_297
427933	431405	660293	656785	3473	3509	84.28	0.21	0.25	scaffold_297
430613	434560	667448	663507	3948	3942	86.82	0.24	0.28	scaffold_297
431145	434535	647405	644025	3391	3381	89.81	0.21	0.24	scaffold_297
431435	433799	602299	599927	2365	2373	88.12	0.14	0.17	scaffold_297
432039	435709	656627	652993	3671	3635	91.72	0.22	0.25	scaffold_297
435711	439652	635213	631291	3942	3923	86.5	0.24	0.27	scaffold_297
435711	440910	645256	640098	5200	5159	90.32	0.32	0.36	scaffold_297
435711	439643	655387	651494	3933	3894	86.76	0.24	0.27	scaffold_297
437195	439490	609041	606773	2296	2269	88.36	0.14	0.16	scaffold_297
437313	440450	618612	615516	3138	3097	92.31	0.19	0.22	scaffold_297
438992	439652	661629	660968	661	662	87.65	0.04	0.05	scaffold_297
438995	439637	594857	594211	643	647	86.92	0.04	0.05	scaffold_297
439762	440910	594182	593026	1149	1157	91.4	0.07	0.08	scaffold_297
439762	440910	606626	605465	1149	1162	92.01	0.07	0.08	scaffold_297
439762	440095	651475	651140	334	336	95.83	0.02	0.02	scaffold_297
440331	440910	615540	614965	580	576	94.66	0.04	0.04	scaffold_297
440922	444066	633287	630207	3145	3081	90.44	0.19	0.22	scaffold_297
440922	443259	653480	651140	2338	2341	92.16	0.14	0.16	scaffold_297
440923	442749	608601	606771	1827	1831	90.37	0.11	0.13	scaffold_297
442927	443717	616214	615430	791	785	89.13	0.05	0.06	scaffold_297
443673	447910	630076	625885	4238	4192	93.54	0.26	0.29	scaffold_297
443679	444067	630418	630030	389	389	88.24	0.02	0.03	scaffold_297
444022	447913	615474	611613	3892	3862	85.44	0.24	0.27	scaffold_297
444022	446671	640608	637945	2650	2664	85.8	0.16	0.19	scaffold_297
444035	447633	605963	602307	3599	3657	85.81	0.22	0.26	scaffold_297
444035	447913	660292	656388	3879	3905	84.97	0.24	0.27	scaffold_297
444583	445758	592912	591735	1176	1178	85.76	0.07	0.08	scaffold_297
445092	446557	650284	648825	1466	1460	88.07	0.09	0.1	scaffold_297
446652	449956	625883	622588	3305	3296	94.97	0.2	0.23	scaffold_297
447919	448874	408840	407882	956	959	92.91	0.06	0.07	scaffold_297
448338	451332	622584	619589	2995	2996	95.21	0.18	0.21	scaffold_297
449019	449586	665610	665034	568	577	85.76	0.03	0.04	scaffold_297
449023	454049	656213	651211	5027	5003	87.2	0.31	0.35	scaffold_297
454060	454529	605513	605058	470	456	91.7	0.03	0.03	scaffold_297
454528	457009	614477	611945	2482	2533	93.11	0.15	0.18	scaffold_297
454578	455944	604881	603477	1367	1405	87.33	0.08	0.1	scaffold_297
454578	455941	628668	627290	1364	1379	86.98	0.08	0.1	scaffold_297
454578	455939	650280	648889	1362	1392	86.51	0.08	0.1	scaffold_297
454909	455939	668726	667677	1031	1050	84.87	0.06	0.07	scaffold_297
456121	456951	667498	666670	831	829	86.27	0.05	0.06	scaffold_297
456148	457018	625831	624977	871	855	86.09	0.05	0.06	scaffold_297
456148	457018	627075	626221	871	855	86.09	0.05	0.06	scaffold_297
457021	458637	621197	619596	1617	1602	89.38	0.1	0.11	scaffold_297
457029	472101	645372	630439	15073	14934	87.25	0.92	1.05	scaffold_297
457038	457616	600519	599927	579	593	89.92	0.04	0.04	scaffold_297
457038	465493	610696	602300	8456	8397	93.08	0.52	0.59	scaffold_297
457602	459471	598947	597109	1870	1839	85.08	0.11	0.13	scaffold_297
458240	463738	597088	591590	5499	5499	87.86	0.34	0.39	scaffold_297
458678	461876	633759	630558	3199	3202	89.01	0.2	0.22	scaffold_297
458678	461482	653935	651140	2805	2796	89.9	0.17	0.2	scaffold_297
458791	465488	663291	656666	6698	6626	86.6	0.41	0.46	scaffold_297
458821	461133	618603	616286	2313	2318	87.6	0.14	0.16	scaffold_297
461821	464536	629738	627075	2716	2664	86.2	0.17	0.19	scaffold_297
461841	465418	615464	611945	3578	3520	86.28	0.22	0.25	scaffold_297
462927	464359	650284	648855	1433	1430	90.15	0.09	0.1	scaffold_297
463151	468817	668859	663218	5667	5642	86.13	0.35	0.4	scaffold_297
465114	471244	647405	641327	6131	6079	87.79	0.37	0.43	scaffold_297
465400	467745	602301	599927	2346	2375	91.9	0.14	0.17	scaffold_297
466014	471965	611850	605918	5952	5933	88.1	0.36	0.42	scaffold_297
466014	471593	656627	651140	5580	5488	87.82	0.34	0.38	scaffold_297
466426	468821	621904	619526	2396	2379	86.11	0.15	0.17	scaffold_297
467730	469575	598948	597109	1846	1840	93.08	0.11	0.13	scaffold_297
468334	471965	597097	593475	3632	3623	93.81	0.22	0.25	scaffold_297
468908	471244	618610	616286	2337	2325	87.26	0.14	0.16	scaffold_297
469232	471972	662979	660240	2741	2740	90.19	0.17	0.19	scaffold_297
472083	473101	615447	614434	1019	1014	84.22	0.06	0.07	scaffold_297
472086	473898	640578	638762	1813	1817	83.91	0.11	0.13	scaffold_297
472321	473962	605707	604071	1642	1637	84.64	0.1	0.11	scaffold_297
472635	485835	592916	579837	13201	13080	94.21	0.81	0.92	scaffold_297
474764	475199	794825	795255	436	431	89.45	0.03	0.03	scaffold_297
474764	475188	874529	874948	425	420	90.82	0.03	0.03	scaffold_297
474764	475199	935970	936401	436	432	91.06	0.03	0.03	scaffold_297
485715	489531	579603	575793	3817	3811	97.1	0.23	0.27	scaffold_297
488841	489336	562297	562803	496	507	87.43	0.03	0.04	scaffold_297
489491	490107	421421	420804	617	618	95.31	0.04	0.04	scaffold_297
489498	490044	431324	431853	547	530	89.96	0.03	0.04	scaffold_297
489515	490199	467311	466645	685	667	87.76	0.04	0.05	scaffold_297
490601	494400	520792	516989	3800	3804	97.24	0.23	0.27	scaffold_297
494313	498664	516018	511659	4352	4360	97.87	0.27	0.31	scaffold_297
497745	502332	467754	472368	4588	4615	90.09	0.28	0.32	scaffold_297
498712	504601	511543	505677	5890	5867	96.38	0.36	0.41	scaffold_297
504856	505119	504631	504368	264	264	97.73	0.02	0.02	scaffold_297
505130	508695	479398	483018	3566	3621	92	0.22	0.25	scaffold_297
505130	505720	505212	504633	591	580	93.57	0.04	0.04	scaffold_297
505815	506524	478680	479388	710	709	98.03	0.04	0.05	scaffold_297
505905	507046	503772	502623	1142	1150	96.53	0.07	0.08	scaffold_297
506144	521933	502619	486975	15790	15645	96.79	0.97	1.1	scaffold_297
508702	511131	483192	485608	2430	2417	89.28	0.15	0.17	scaffold_297
511415	528180	497451	480736	16766	16716	96.76	1.02	1.17	scaffold_297
523299	525731	497624	500075	2433	2452	89.07	0.15	0.17	scaffold_297
525886	528180	500061	502281	2295	2221	90.73	0.14	0.16	scaffold_297
527607	528180	502623	503195	574	573	95.64	0.04	0.04	scaffold_297
528177	528349	479562	479390	173	173	96.53	0.01	0.01	scaffold_297
528177	528729	505048	505600	553	553	96.75	0.03	0.04	scaffold_297
529505	530196	505865	506556	692	692	97.11	0.04	0.05	scaffold_297
530156	531211	476800	475744	1056	1057	98.11	0.06	0.07	scaffold_297
532285	533275	506558	507552	991	995	97.39	0.06	0.07	scaffold_297
533272	534032	460770	460009	761	762	97.77	0.05	0.05	scaffold_297
534031	540987	224841	217804	6957	7038	90.45	0.43	0.49	scaffold_297
534031	540992	315292	308343	6962	6950	96.42	0.43	0.49	scaffold_297
540047	540569	396312	395779	523	534	82.23	0.03	0.04	scaffold_297
541003	563213	308547	286387	22211	22161	96.3	1.36	1.55	scaffold_297
541207	548409	217801	210517	7203	7285	91.37	0.44	0.51	scaffold_297
541904	542568	207515	206848	665	668	89.7	0.04	0.05	scaffold_297
551254	553470	209259	207039	2217	2221	84.86	0.14	0.16	scaffold_297
560310	561673	82871	81495	1364	1377	83.17	0.08	0.1	scaffold_297
563190	566558	285792	282405	3369	3388	97.41	0.21	0.24	scaffold_297
566636	572625	281994	276019	5990	5976	96.26	0.37	0.42	scaffold_297
570081	570740	117961	117316	660	646	84.34	0.04	0.05	scaffold_297
572636	573772	105037	103893	1137	1145	92.43	0.07	0.08	scaffold_297
573784	574824	103381	102338	1041	1044	93.97	0.06	0.07	scaffold_297
576160	582392	114481	108225	6233	6257	92.61	0.38	0.44	scaffold_297
576160	583872	275840	268095	7713	7746	94.35	0.47	0.54	scaffold_297
580989	582732	108222	106451	1744	1772	92.74	0.11	0.12	scaffold_297
583129	583872	106452	105680	744	773	88.45	0.05	0.05	scaffold_297
583884	591897	101140	93110	8014	8031	90.92	0.49	0.56	scaffold_297
585169	588167	243730	240734	2999	2997	86.51	0.18	0.21	scaffold_297
591931	598278	114680	108339	6348	6342	92.4	0.39	0.44	scaffold_297
591931	598280	276045	269724	6350	6322	94.04	0.39	0.44	scaffold_297
596968	598278	108222	106904	1311	1319	92.4	0.08	0.09	scaffold_297
598368	599196	93193	92352	829	842	94.06	0.05	0.06	scaffold_297
599524	601866	92351	90020	2343	2332	90.65	0.14	0.16	scaffold_297
600028	603567	267708	264228	3540	3481	92.98	0.22	0.24	scaffold_297
603824	606799	262758	259797	2976	2962	94.96	0.18	0.21	scaffold_297
604118	606799	88862	86091	2682	2772	87.81	0.16	0.19	scaffold_297
606829	608310	264234	262758	1482	1477	95.49	0.09	0.1	scaffold_297
609677	611020	105736	104377	1344	1360	94.58	0.08	0.1	scaffold_297
609677	610069	268151	267761	393	391	95.67	0.02	0.03	scaffold_297
611031	612956	86168	84266	1926	1903	90.13	0.12	0.13	scaffold_297
611034	619032	259872	251945	7999	7928	93.57	0.49	0.56	scaffold_297
613108	615343	83729	81490	2236	2240	92.12	0.14	0.16	scaffold_297
615345	621408	81399	75325	6064	6075	91.8	0.37	0.43	scaffold_297
619040	622115	251840	248773	3076	3068	94.34	0.19	0.22	scaffold_297
621224	623175	248769	246783	1952	1987	92.89	0.12	0.14	scaffold_297
621410	622085	74824	74166	676	659	90.99	0.04	0.05	scaffold_297
622293	624013	73919	72192	1721	1728	91.15	0.11	0.12	scaffold_297
623162	624013	246480	245634	852	847	97.07	0.05	0.06	scaffold_297
624025	628903	101724	96850	4879	4875	86.79	0.3	0.34	scaffold_297
624025	625316	245027	243735	1292	1293	95.91	0.08	0.09	scaffold_297
624283	631618	71023	63607	7336	7417	89.19	0.45	0.52	scaffold_297
625903	629104	243730	240532	3202	3199	96.48	0.2	0.22	scaffold_297
629088	632000	240213	237301	2913	2913	97.29	0.18	0.2	scaffold_297
632011	675163	236617	193408	43153	43210	96.28	2.64	3.03	scaffold_297
632011	634312	381645	379343	2302	2303	86.49	0.14	0.16	scaffold_297
632011	634312	450010	447707	2302	2304	85.59	0.14	0.16	scaffold_297
638005	638507	318124	317612	503	513	87.02	0.03	0.04	scaffold_297
641471	658436	317607	300728	16966	16880	91.34	1.04	1.18	scaffold_297
658106	659215	171362	170235	1110	1128	89.48	0.07	0.08	scaffold_297
660532	661495	382064	381097	964	968	86.56	0.06	0.07	scaffold_297
661002	663355	177432	175118	2354	2315	86.06	0.14	0.16	scaffold_297
661002	664765	394705	390973	3764	3733	85.48	0.23	0.26	scaffold_297
661684	664412	306943	304259	2729	2685	83.42	0.17	0.19	scaffold_297
671459	674012	168951	166398	2554	2554	89.12	0.16	0.18	scaffold_297
674837	679393	192901	188395	4557	4507	96.23	0.28	0.32	scaffold_297
679378	690397	187906	176838	11020	11069	95.65	0.67	0.78	scaffold_297
680103	682220	327280	325234	2118	2047	85.18	0.13	0.14	scaffold_297
681007	683878	348147	345318	2872	2830	82.36	0.18	0.2	scaffold_297
683383	685300	325231	323314	1918	1918	85.38	0.12	0.13	scaffold_297
684292	686861	345300	342743	2570	2558	81.84	0.16	0.18	scaffold_297
685312	686379	323070	321996	1068	1075	85.46	0.07	0.08	scaffold_297
686361	687414	321458	320412	1054	1047	85.3	0.06	0.07	scaffold_297
690421	690701	71061	71341	281	281	92.17	0.02	0.02	scaffold_297
690701	692422	176849	175118	1722	1732	94.72	0.11	0.12	scaffold_297
690704	692366	394102	392435	1663	1668	85.6	0.1	0.12	scaffold_297
692593	697751	175116	169888	5159	5229	95.31	0.32	0.37	scaffold_297
694470	697448	212305	209337	2979	2969	85.65	0.18	0.21	scaffold_297
697639	707343	169188	159499	9705	9690	94.84	0.59	0.68	scaffold_297
697793	700090	209298	207034	2298	2265	87.98	0.14	0.16	scaffold_297
702813	705114	191216	188934	2302	2283	82.63	0.14	0.16	scaffold_297
707517	714651	159234	152149	7135	7086	94.98	0.44	0.5	scaffold_297
707581	708051	326266	325798	471	469	85	0.03	0.03	scaffold_297
708367	710624	347514	345318	2258	2197	79.62	0.14	0.15	scaffold_297
710148	711654	325223	323716	1507	1508	84.7	0.09	0.11	scaffold_297
714653	714929	1034093	1034373	277	281	92.88	0.02	0.02	scaffold_297
714655	714930	1057497	1057772	276	276	94.93	0.02	0.02	scaffold_297
714655	714931	1075195	1074919	277	277	96.03	0.02	0.02	scaffold_297
714655	714956	1175615	1175903	302	289	88.45	0.02	0.02	scaffold_297
714655	714914	1202276	1202535	260	260	95.77	0.02	0.02	scaffold_297
714947	719839	152159	147211	4893	4949	94.64	0.3	0.35	scaffold_297
715414	716139	394955	394229	726	727	86.53	0.04	0.05	scaffold_297
719826	721651	146278	144463	1826	1816	96.22	0.11	0.13	scaffold_297
720938	721820	75987	76873	883	887	82.27	0.05	0.06	scaffold_297
720938	721812	466426	467306	875	881	89.46	0.05	0.06	scaffold_297
720938	721838	732452	733446	901	995	82.91	0.06	0.07	scaffold_297
720938	721761	818431	819255	824	825	91.91	0.05	0.06	scaffold_297
720938	721344	840872	841286	407	415	90.87	0.02	0.03	scaffold_297
720952	721103	432177	432022	152	156	89.74	0.01	0.01	scaffold_297
721243	721819	420804	421399	577	596	86.91	0.04	0.04	scaffold_297
721248	721812	940651	941211	565	561	88.87	0.03	0.04	scaffold_297
721306	721829	431853	431327	524	527	89.37	0.03	0.04	scaffold_297
721541	721818	841405	841675	278	271	87.46	0.02	0.02	scaffold_297
721646	723279	138810	137169	1634	1642	95.87	0.1	0.12	scaffold_297
723267	724117	136868	136030	851	839	93.81	0.05	0.06	scaffold_297
724088	729560	125849	120436	5473	5414	94.42	0.33	0.38	scaffold_297
724113	726879	95037	92351	2767	2687	83.47	0.17	0.19	scaffold_297
729546	730789	120130	118863	1244	1268	93.35	0.08	0.09	scaffold_297
730895	733656	118768	116055	2762	2714	95.05	0.17	0.19	scaffold_297
732716	739719	277731	270755	7004	6977	88.78	0.43	0.49	scaffold_297
733759	739719	115369	109387	5961	5983	94.42	0.36	0.42	scaffold_297
739733	740218	102829	102338	486	492	96.35	0.03	0.03	scaffold_297
740214	741830	101936	100291	1617	1646	92.55	0.1	0.12	scaffold_297
740223	741662	245196	243757	1440	1440	86.52	0.09	0.1	scaffold_297
741842	754990	99987	86839	13149	13149	95.5	0.8	0.92	scaffold_297
741843	744983	69543	66409	3141	3135	87.24	0.19	0.22	scaffold_297
741989	744983	243730	240733	2995	2998	87.27	0.18	0.21	scaffold_297
749990	751829	267708	265879	1840	1830	92.75	0.11	0.13	scaffold_297
751866	753000	263893	262758	1135	1136	93.96	0.07	0.08	scaffold_297
752988	757434	262477	258022	4447	4456	91.01	0.27	0.31	scaffold_297
754906	767024	86832	74604	12119	12229	94.88	0.74	0.86	scaffold_297
757587	757968	83894	83510	382	385	82.12	0.02	0.03	scaffold_297
757594	757838	257846	257600	245	247	84.27	0.01	0.02	scaffold_297
757884	760302	257964	255525	2419	2440	91.68	0.15	0.17	scaffold_297
760302	764006	255615	251907	3705	3709	91.58	0.23	0.26	scaffold_297
763975	766397	251848	249448	2423	2401	93.9	0.15	0.17	scaffold_297
766806	767024	248555	248336	219	220	93.64	0.01	0.02	scaffold_297
766806	767024	249457	249238	219	220	93.64	0.01	0.02	scaffold_297
767024	767577	247345	246783	554	563	94.18	0.03	0.04	scaffold_297
767026	783602	73552	56975	16577	16578	96.86	1.01	1.16	scaffold_297
767564	769248	246480	244771	1685	1710	93.23	0.1	0.12	scaffold_297
769559	770598	244777	243732	1040	1046	94.17	0.06	0.07	scaffold_297
771195	774399	243730	240534	3205	3197	88.38	0.2	0.22	scaffold_297
774385	776984	240213	237683	2600	2531	88.26	0.16	0.18	scaffold_297
783660	794540	51731	40793	10881	10939	96.41	0.66	0.77	scaffold_297
784212	784877	207515	206848	666	668	87.31	0.04	0.05	scaffold_297
790198	790441	197103	196859	244	245	88.66	0.01	0.02	scaffold_297
790624	792417	196725	194926	1794	1800	85.2	0.11	0.13	scaffold_297
793175	794534	27144	25782	1360	1363	86.37	0.08	0.1	scaffold_297
794668	795699	33435	32386	1032	1050	93.75	0.06	0.07	scaffold_297
794736	797578	32384	29523	2843	2862	94.47	0.17	0.2	scaffold_297
795040	795754	179363	178646	715	718	92.9	0.04	0.05	scaffold_297
797565	800038	28694	26217	2474	2478	94.84	0.15	0.17	scaffold_297
799095	800037	42173	41234	943	940	89.74	0.06	0.07	scaffold_297
800111	802382	40805	38546	2272	2260	96.61	0.14	0.16	scaffold_297
800374	800917	25528	24991	544	538	92.28	0.03	0.04	scaffold_297
801443	805029	38544	34956	3587	3589	96.85	0.22	0.25	scaffold_297
805040	806947	25696	23821	1908	1876	94.03	0.12	0.13	scaffold_297
805253	805793	40517	39973	541	545	90.48	0.03	0.04	scaffold_297
806981	808448	34934	33472	1468	1463	97.07	0.09	0.1	scaffold_297
808450	815053	23926	17302	6604	6625	95.27	0.4	0.46	scaffold_297
818780	819486	427153	426450	707	704	92.79	0.04	0.05	scaffold_297
831293	831701	815230	814818	409	413	91.77	0.02	0.03	scaffold_297
850547	851670	9547	8450	1124	1098	91.47	0.07	0.08	scaffold_297
878717	880284	259587	258022	1568	1566	89.09	0.1	0.11	scaffold_297
881010	881308	1012465	1012166	299	300	92.69	0.02	0.02	scaffold_297
881010	881310	1203586	1203284	301	303	94.06	0.02	0.02	scaffold_297
881011	881308	1057795	1057497	298	299	92.98	0.02	0.02	scaffold_297
881054	881308	1202531	1202276	255	256	95.7	0.02	0.02	scaffold_297
896205	897549	450503	449160	1345	1344	86.87	0.08	0.09	scaffold_297
897551	899076	380726	379210	1526	1517	85.58	0.09	0.11	scaffold_297
897817	899076	448818	447574	1260	1245	85.21	0.08	0.09	scaffold_297
899411	902114	379219	376490	2704	2730	84.88	0.17	0.19	scaffold_297
899437	904332	447557	442710	4896	4848	84.62	0.3	0.34	scaffold_297
904958	906928	441712	439753	1971	1960	84.53	0.12	0.14	scaffold_297
907688	908468	434625	435446	781	822	89.54	0.05	0.06	scaffold_297
907688	908478	815658	816487	791	830	89.41	0.05	0.06	scaffold_297
907688	908478	838619	839407	791	789	94.44	0.05	0.06	scaffold_297
908014	908478	729970	730435	465	466	95.71	0.03	0.03	scaffold_297
908115	908478	571912	572276	364	365	95.62	0.02	0.03	scaffold_297
908471	908820	433863	433517	350	347	92.29	0.02	0.02	scaffold_297
908471	908729	572701	572959	259	259	96.14	0.02	0.02	scaffold_297
908471	908729	730856	731114	259	259	95.37	0.02	0.02	scaffold_297
908471	908818	816908	817256	348	349	93.98	0.02	0.02	scaffold_297
908471	908820	839655	840004	350	350	94.29	0.02	0.02	scaffold_297
908831	909129	421118	421420	299	303	90.43	0.02	0.02	scaffold_297
917124	918599	18765	17302	1476	1464	91.96	0.09	0.1	scaffold_297
921112	921391	14150	13871	280	280	96.43	0.02	0.02	scaffold_297
950277	951243	839001	838026	967	976	87.22	0.06	0.07	scaffold_297
950423	951235	815894	815070	813	825	87.74	0.05	0.06	scaffold_297
951236	951869	340390	339761	634	630	87.4	0.04	0.04	scaffold_297
984608	986733	88979	86839	2126	2141	87.82	0.13	0.15	scaffold_297
984725	988409	262477	258795	3685	3683	87.94	0.23	0.26	scaffold_297
1001197	1002297	9550	8450	1101	1101	93.55	0.07	0.08	scaffold_297
1013135	1016121	819255	816313	2987	2943	91.12	0.18	0.21	scaffold_297
1013245	1013960	144463	145173	716	711	92.88	0.04	0.05	scaffold_297
1013661	1016121	732750	730260	2461	2491	91.61	0.15	0.17	scaffold_297
1013843	1015639	432179	433972	1797	1794	93.21	0.11	0.13	scaffold_297
1013958	1014326	145542	145175	369	368	93.77	0.02	0.03	scaffold_297
1014367	1015609	840817	839575	1243	1243	92.93	0.08	0.09	scaffold_297
1014739	1015123	1329894	1330278	385	385	93.77	0.02	0.03	scaffold_297
1015273	1016121	572959	572101	849	859	93.13	0.05	0.06	scaffold_297
1015507	1015882	940271	940652	376	382	93.98	0.02	0.03	scaffold_297
1015781	1016121	839572	839234	341	339	92.96	0.02	0.02	scaffold_297
1019542	1021418	438217	436375	1877	1843	84.11	0.11	0.13	scaffold_297
1044649	1046146	88330	86839	1498	1492	88.43	0.09	0.1	scaffold_297
1068876	1070532	17302	18953	1657	1652	89.58	0.1	0.12	scaffold_297
1074211	1074858	54479	55126	648	648	95.83	0.04	0.05	scaffold_297
1074215	1074574	426797	427153	360	357	94.72	0.02	0.03	scaffold_297
1074527	1074879	428074	428425	353	352	93.52	0.02	0.02	scaffold_297
1075105	1075382	13871	14150	278	280	96.43	0.02	0.02	scaffold_297
1077892	1079570	17302	18966	1679	1665	90.61	0.1	0.12	scaffold_297
1083153	1083505	428425	428074	353	352	95.49	0.02	0.02	scaffold_297
1083174	1084365	55126	53934	1192	1193	93.9	0.07	0.08	scaffold_297
1087243	1088277	9550	8531	1035	1020	93.14	0.06	0.07	scaffold_297
1099265	1100446	410696	409523	1182	1174	91.13	0.07	0.08	scaffold_297
1099279	1100138	368469	367604	860	866	89.72	0.05	0.06	scaffold_297
1100616	1101042	39575	39147	427	429	93.94	0.03	0.03	scaffold_297
1100705	1101042	38544	38205	338	340	93.53	0.02	0.02	scaffold_297
1101055	1105285	37389	33203	4231	4187	92.62	0.26	0.29	scaffold_297
1105303	1105881	41701	41126	579	576	91.88	0.04	0.04	scaffold_297
1105304	1113864	26686	18306	8561	8381	90.31	0.52	0.59	scaffold_297
1118020	1119074	53833	52783	1055	1051	83.43	0.06	0.07	scaffold_297
1123161	1123545	356543	356162	385	382	87.79	0.02	0.03	scaffold_297
1128834	1130423	68026	66476	1590	1551	83.82	0.1	0.11	scaffold_297
1131118	1131752	238958	238319	635	640	86.29	0.04	0.04	scaffold_297
1131900	1134556	64237	61576	2657	2662	89.69	0.16	0.19	scaffold_297
1139736	1141384	58478	56822	1649	1657	84.3	0.1	0.12	scaffold_297
1141621	1143073	56594	55122	1453	1473	88.51	0.09	0.1	scaffold_297
1145907	1149288	55126	51759	3382	3368	87.19	0.21	0.24	scaffold_297
1146191	1146860	427153	426484	670	670	93.73	0.04	0.05	scaffold_297
1153228	1153479	1202282	1202535	252	254	96.46	0.02	0.02	scaffold_297
1156764	1160648	346572	342743	3885	3830	85.55	0.24	0.27	scaffold_297
1158065	1162029	182974	178994	3965	3981	87.43	0.24	0.28	scaffold_297
1162414	1164538	167644	165510	2125	2135	92.53	0.13	0.15	scaffold_297
1164542	1169834	178792	173523	5293	5270	92.67	0.32	0.37	scaffold_297
1165079	1168180	395533	392435	3102	3099	85.98	0.19	0.22	scaffold_297
1165917	1168250	207515	205157	2334	2359	85.76	0.14	0.17	scaffold_297
1170020	1172134	165153	163040	2115	2114	88.28	0.13	0.15	scaffold_297
1174135	1176389	172580	170322	2255	2259	90.84	0.14	0.16	scaffold_297
1174144	1176389	211640	209424	2246	2217	84.11	0.14	0.16	scaffold_297
1176386	1176669	419335	419618	284	284	95.77	0.02	0.02	scaffold_297
1176386	1177316	432768	433696	931	929	93.67	0.06	0.07	scaffold_297
1176386	1177219	465957	465131	834	827	91.03	0.05	0.06	scaffold_297
1176386	1177028	731984	731346	643	639	93.47	0.04	0.04	scaffold_297
1176386	1177315	818006	817077	930	930	94.2	0.06	0.07	scaffold_297
1176386	1177317	840751	839821	932	931	93.35	0.06	0.07	scaffold_297
1176692	1177075	1329894	1330278	384	385	95.32	0.02	0.03	scaffold_297
1176932	1177213	558452	558170	282	283	95.76	0.02	0.02	scaffold_297
1184171	1185062	196714	195822	892	893	88.94	0.05	0.06	scaffold_297
1185227	1189561	167382	163040	4335	4343	90.13	0.26	0.3	scaffold_297
1194237	1196042	353271	351475	1806	1797	86.13	0.11	0.13	scaffold_297
1202564	1203935	401581	400213	1372	1369	82.4	0.08	0.1	scaffold_297
1206200	1207112	400091	399161	913	931	84.94	0.06	0.07	scaffold_297
1207107	1208231	398719	397593	1125	1127	82.27	0.07	0.08	scaffold_297
1209334	1210094	396313	395581	761	733	81.91	0.05	0.05	scaffold_297
1210438	1212296	217564	215704	1859	1861	83.92	0.11	0.13	scaffold_297
1210892	1211373	449956	449495	482	462	87.76	0.03	0.03	scaffold_297
1217116	1217811	433730	433034	696	697	91.31	0.04	0.05	scaffold_297
1217116	1217807	730989	731713	692	725	87.69	0.04	0.05	scaffold_297
1217116	1217811	817041	817740	696	700	91.75	0.04	0.05	scaffold_297
1217116	1217811	839788	840485	696	698	91.74	0.04	0.05	scaffold_297
1217131	1217801	350527	349856	671	672	87.89	0.04	0.05	scaffold_297
1217247	1217811	465131	465690	565	560	88.97	0.03	0.04	scaffold_297
1217254	1217530	558171	558452	277	282	92.55	0.02	0.02	scaffold_297
1217390	1217770	1330278	1329896	381	383	90.91	0.02	0.03	scaffold_297
1217813	1224625	167840	160996	6813	6845	91.64	0.42	0.48	scaffold_297
1217825	1218675	297210	296357	851	854	84.26	0.05	0.06	scaffold_297
1217923	1218870	382051	381109	948	943	86.24	0.06	0.07	scaffold_297
1224636	1225046	160543	160137	411	407	95.86	0.03	0.03	scaffold_297
1225045	1226239	152990	151780	1195	1211	90.67	0.07	0.08	scaffold_297
1226502	1227420	151785	150872	919	914	92.42	0.06	0.06	scaffold_297
1227417	1229473	149956	147926	2057	2031	93.02	0.13	0.14	scaffold_297
1230340	1230897	146100	145543	558	558	92.35	0.03	0.04	scaffold_297
1230882	1232348	138620	137170	1467	1451	89.88	0.09	0.1	scaffold_297
1232826	1235159	136426	134123	2334	2304	88.77	0.14	0.16	scaffold_297
1235454	1239235	134110	130339	3782	3772	87.03	0.23	0.26	scaffold_297
1236309	1237024	342736	342024	716	713	87.62	0.04	0.05	scaffold_297
1244108	1244811	207714	207014	704	701	85.19	0.04	0.05	scaffold_297
1244109	1244759	353236	352594	651	643	85.5	0.04	0.05	scaffold_297
1265517	1266302	423920	423130	786	791	86.32	0.05	0.06	scaffold_297
1266290	1267375	422533	421453	1086	1081	86.56	0.07	0.08	scaffold_297
1267392	1269169	419312	417459	1778	1854	83.29	0.11	0.13	scaffold_297
1269190	1272448	42777	39547	3259	3231	89.51	0.2	0.23	scaffold_297
1283027	1283525	237490	236996	499	495	95.39	0.03	0.03	scaffold_297
1293456	1295343	54615	52738	1888	1878	87.86	0.12	0.13	scaffold_297
1293889	1294495	13869	13267	607	603	92.47	0.04	0.04	scaffold_297
1303693	1305681	24131	22160	1989	1972	87.81	0.12	0.14	scaffold_297
1312979	1315972	450657	447722	2994	2936	84.62	0.18	0.21	scaffold_297
1313206	1315972	382067	379358	2767	2710	85.07	0.17	0.19	scaffold_297
1316177	1317396	441295	440082	1220	1214	85.74	0.07	0.09	scaffold_297
1317739	1318363	439014	438402	625	613	86.44	0.04	0.04	scaffold_297
1321870	1322776	342473	341571	907	903	86.01	0.06	0.06	scaffold_297
1323185	1323596	341163	340769	412	395	82.65	0.03	0.03	scaffold_297
1332570	1333880	411972	410645	1311	1328	84.29	0.08	0.09	scaffold_297
1333894	1335168	405367	404099	1275	1269	86.29	0.08	0.09	scaffold_297
1336895	1338879	353057	351088	1985	1970	85.71	0.12	0.14	scaffold_297
1339285	1340785	467323	465822	1501	1502	88.87	0.09	0.11	scaffold_297
1339353	1340785	819255	817872	1433	1384	86.82	0.09	0.1	scaffold_297
1339461	1340172	144463	145166	712	704	89.82	0.04	0.05	scaffold_297
1348946	1351208	396136	393910	2263	2227	87.31	0.14	0.16	scaffold_297
1364255	1365066	411995	411156	812	840	83.2	0.05	0.06	scaffold_297
1373453	1376237	182101	184893	2785	2793	83.63	0.17	0.2	scaffold_297
1373724	1376080	155136	157480	2357	2345	82.91	0.14	0.16	scaffold_297
1377952	1379618	344368	342738	1667	1631	81.76	0.1	0.11	scaffold_297
1379725	1379994	419584	419315	270	270	92.22	0.02	0.02	scaffold_297
1379725	1380559	433017	432179	835	839	92.49	0.05	0.06	scaffold_297
1379725	1380676	465707	466664	952	958	90.81	0.06	0.07	scaffold_297
1379725	1380674	731735	732683	950	949	91.68	0.06	0.07	scaffold_297
1379725	1380676	817757	818667	952	911	87.97	0.06	0.06	scaffold_297
1379725	1380040	840502	840817	316	316	91.46	0.02	0.02	scaffold_297
1379731	1380674	249436	250370	944	935	84.05	0.06	0.07	scaffold_297
1379735	1380676	349818	348882	942	937	86.92	0.06	0.07	scaffold_297
1380081	1380448	145175	145542	368	368	92.66	0.02	0.03	scaffold_297
1388168	1390136	28694	26751	1969	1944	87.72	0.12	0.14	scaffold_297
1391362	1394744	25528	22159	3383	3370	88.88	0.21	0.24	scaffold_297
1394727	1396977	21846	19634	2251	2213	90.06	0.14	0.16	scaffold_297
1399768	1400729	52740	51759	962	982	83.37	0.06	0.07	scaffold_297
1407080	1407354	14150	13876	275	275	95.64	0.02	0.02	scaffold_297
1410031	1411078	103381	102338	1048	1044	92.13	0.06	0.07	scaffold_297
1411249	1415747	101715	97219	4499	4497	89.11	0.27	0.32	scaffold_297
1411489	1415747	71029	66789	4259	4241	88.43	0.26	0.3	scaffold_297
1415912	1417710	55126	53322	1799	1805	91.83	0.11	0.13	scaffold_297
1416196	1416902	427153	426450	707	704	92.79	0.04	0.05	scaffold_297
1416855	1417451	13869	13267	597	603	93.7	0.04	0.04	scaffold_297
1421217	1422383	31914	30753	1167	1162	92.14	0.07	0.08	scaffold_297
1421217	1421728	32897	32386	512	512	91.07	0.03	0.04	scaffold_297
1422592	1422996	729034	729441	405	408	83.9	0.02	0.03	scaffold_297
1422998	1423296	432561	432263	299	299	94.31	0.02	0.02	scaffold_297
1445588	1446761	410695	409523	1174	1173	91.32	0.07	0.08	scaffold_297
1445601	1446460	368469	367604	860	866	89.16	0.05	0.06	scaffold_297
1448449	1449905	355685	354254	1457	1432	83.7	0.09	0.1	scaffold_297
1451565	1457006	304658	299263	5442	5396	85.09	0.33	0.38	scaffold_297
1454789	1456297	200902	199327	1509	1576	85.94	0.09	0.11	scaffold_297
1466198	1469711	182101	185633	3514	3533	83.58	0.21	0.25	scaffold_297
1466198	1468013	323443	325231	1816	1789	83.91	0.11	0.13	scaffold_297
1466461	1468623	155131	157275	2163	2145	83.46	0.13	0.15	scaffold_297
1467506	1469930	345318	347752	2425	2435	81.31	0.15	0.17	scaffold_297
1472440	1473534	179739	178646	1095	1094	89.71	0.07	0.08	scaffold_297
1472811	1475355	32069	29523	2545	2547	93.27	0.16	0.18	scaffold_297
1472811	1473479	33052	32386	669	667	92.39	0.04	0.05	scaffold_297
1475342	1482347	28694	21704	7006	6991	92.01	0.43	0.49	scaffold_297
1482652	1484736	21719	19636	2085	2084	92.15	0.13	0.15	scaffold_297
1487222	1487852	421433	420804	631	630	94.78	0.04	0.04	scaffold_297
1487243	1487789	431324	431853	547	530	90.89	0.03	0.04	scaffold_297
1487261	1488127	467311	466461	867	851	88.38	0.05	0.06	scaffold_297
1487356	1488125	819234	818468	770	767	94.03	0.05	0.05	scaffold_297
1487444	1488117	144463	145134	674	672	92.58	0.04	0.05	scaffold_297
1487751	1488116	841286	840921	366	366	96.73	0.02	0.03	scaffold_297
1497572	1498900	44423	43096	1329	1328	94.81	0.08	0.09	scaffold_297
1497920	1498900	450631	449646	981	986	86.43	0.06	0.07	scaffold_297
1498023	1498886	237130	236261	864	870	89.37	0.05	0.06	scaffold_297
1498917	1499229	42169	41858	313	312	94.27	0.02	0.02	scaffold_297
1499228	1500831	41153	39571	1604	1583	88.76	0.1	0.11	scaffold_297
1523136	1526778	528383	524714	3643	3670	91.25	0.22	0.26	scaffold_297
1526019	1533514	524491	516989	7496	7503	92.05	0.46	0.53	scaffold_297
1533427	1537620	516018	511799	4194	4220	90.59	0.26	0.3	scaffold_297
1536659	1537648	467532	468568	990	1037	84.83	0.06	0.07	scaffold_297
1537666	1538722	469468	470530	1057	1063	93.89	0.06	0.07	scaffold_297
1537666	1538722	510777	509714	1057	1064	95.02	0.06	0.07	scaffold_297
1538772	1539506	471630	472419	735	790	86.92	0.04	0.06	scaffold_297
1539608	1540910	507830	506558	1303	1273	93.41	0.08	0.09	scaffold_297
1541986	1542950	475744	476800	965	1057	84.23	0.06	0.07	scaffold_297
1542910	1543789	506556	505677	880	880	93.75	0.05	0.06	scaffold_297
1544044	1544904	504631	503774	861	858	96.86	0.05	0.06	scaffold_297
1545724	1545899	505600	505424	176	177	96.05	0.01	0.01	scaffold_297
1546603	1548206	65842	64241	1604	1602	84.9	0.1	0.11	scaffold_297
1549419	1550307	236946	236062	889	885	89.13	0.05	0.06	scaffold_297
1549807	1550254	342473	342027	448	447	90.71	0.03	0.03	scaffold_297
1554668	1556426	353271	351475	1759	1797	84.81	0.11	0.13	scaffold_297
1561320	1562398	401283	400211	1079	1073	82.62	0.07	0.08	scaffold_297
1564914	1565874	400116	399165	961	952	86.35	0.06	0.07	scaffold_297
1568318	1573352	217704	212589	5035	5116	84.97	0.31	0.36	scaffold_297
1569673	1572661	393955	390940	2989	3016	84.08	0.18	0.21	scaffold_297
1570234	1573352	306308	303206	3119	3103	85.15	0.19	0.22	scaffold_297
1573767	1574069	120126	120428	303	303	93.75	0.02	0.02	scaffold_297
1573775	1574073	1203586	1203289	299	298	94.65	0.02	0.02	scaffold_297
1573776	1574077	1057795	1057496	302	300	92.72	0.02	0.02	scaffold_297
1573777	1574065	680914	680628	289	287	93.79	0.02	0.02	scaffold_297
1573799	1574073	1391381	1391101	275	281	92.53	0.02	0.02	scaffold_297
1573817	1574078	1202535	1202274	262	262	96.18	0.02	0.02	scaffold_297
1573831	1574077	146965	147211	247	247	95.14	0.02	0.02	scaffold_297
1573840	1574073	29287	29520	234	234	94.44	0.01	0.02	scaffold_297
1574080	1575296	212373	211140	1217	1234	86.28	0.07	0.09	scaffold_297
1574163	1577313	202348	199177	3151	3172	86.53	0.19	0.22	scaffold_297
1577375	1578465	343811	342744	1091	1068	83.47	0.07	0.07	scaffold_297
1578867	1579711	395068	394224	845	845	84.62	0.05	0.06	scaffold_297
1579010	1581871	133202	130339	2862	2864	88.73	0.17	0.2	scaffold_297
1585994	1586750	124182	123446	757	737	90.68	0.05	0.05	scaffold_297
1615025	1616300	117316	116057	1276	1260	87.52	0.08	0.09	scaffold_297
1617386	1618714	275728	274400	1329	1329	85.54	0.08	0.09	scaffold_297
1618950	1620914	274394	272458	1965	1937	86.46	0.12	0.14	scaffold_297
1618987	1620914	113013	111082	1928	1932	86.56	0.12	0.14	scaffold_297
1622043	1624109	467322	465239	2067	2084	85.5	0.13	0.15	scaffold_297
1622680	1624470	348859	350690	1791	1832	84.56	0.11	0.13	scaffold_297
1622817	1624567	432191	433972	1751	1782	86.57	0.11	0.12	scaffold_297
1623003	1625363	818395	815999	2361	2397	85.38	0.14	0.17	scaffold_297
1624108	1624540	840005	839571	433	435	87.59	0.03	0.03	scaffold_297
1624202	1625244	572958	571912	1043	1047	87.92	0.06	0.07	scaffold_297
1625404	1626676	59760	58494	1273	1267	87.24	0.08	0.09	scaffold_297
1630378	1632596	57320	55122	2219	2199	86.65	0.14	0.15	scaffold_297
791794	792808	8207	9225	1015	1019	95.98	0.06	5.69	scaffold10272|size17913
1269191	1269445	8971	9225	255	255	97.25	0.02	1.42	scaffold10272|size17913
1498456	1498900	8207	8651	445	445	96.63	0.03	2.48	scaffold10272|size17913
1504673	1506842	15793	17913	2170	2121	95.58	0.13	11.84	scaffold10272|size17913
657701	658436	16815	17549	736	735	87.82	0.04	4.11	scaffold10281|size17887
1093988	1095844	1529	3424	1857	1896	84.98	0.11	10.6	scaffold10281|size17887
1097136	1098333	3427	4639	1198	1213	91.27	0.07	6.78	scaffold10281|size17887
1098330	1100514	5027	7189	2185	2163	91.59	0.13	12.09	scaffold10281|size17887
1327419	1328301	446	1333	883	888	92.93	0.05	4.96	scaffold10281|size17887
1328424	1331525	1527	4627	3102	3101	86.95	0.19	17.34	scaffold10281|size17887
1361882	1362513	3263	3896	632	634	85.51	0.04	3.54	scaffold10281|size17887
1362627	1363267	4009	4639	641	631	82.66	0.04	3.53	scaffold10281|size17887
1440005	1441231	109	1333	1227	1225	95.93	0.07	6.85	scaffold10281|size17887
1441231	1444352	1499	4639	3122	3141	94.46	0.19	17.56	scaffold10281|size17887
1444349	1445066	5027	5742	718	716	92.48	0.04	4	scaffold10281|size17887
1445364	1446782	5734	7148	1419	1415	94.86	0.09	7.91	scaffold10281|size17887
1448411	1449352	7809	8741	942	933	94.59	0.06	5.22	scaffold10281|size17887
1454435	1455888	16383	17887	1454	1505	91.79	0.09	8.41	scaffold10281|size17887
1491130	1493239	2530	4639	2110	2110	94.51	0.13	11.8	scaffold10281|size17887
1493239	1493873	5030	5663	635	634	94.49	0.04	3.54	scaffold10281|size17887
1493885	1494819	7131	8097	935	967	91.43	0.06	5.41	scaffold10281|size17887
287408	288560	6733	7887	1153	1155	92.56	0.07	6.75	scaffold10831|size17122
289563	290101	10332	9791	539	542	93.36	0.03	3.17	scaffold10831|size17122
310635	311739	3912	5018	1105	1107	91.45	0.07	6.47	scaffold10831|size17122
310651	311384	13243	12491	734	753	89.92	0.04	4.4	scaffold10831|size17122
314501	315741	10330	9125	1241	1206	88.11	0.08	7.04	scaffold10831|size17122
489497	490199	13261	12555	703	707	93.64	0.04	4.13	scaffold10831|size17122
720938	721838	4813	3911	901	903	88.31	0.06	5.27	scaffold10831|size17122
721087	721837	12490	13261	751	772	86.92	0.05	4.51	scaffold10831|size17122
818788	819385	1	595	598	595	95.48	0.04	3.48	scaffold10831|size17122
831292	831698	10068	9668	407	401	91.97	0.02	2.34	scaffold10831|size17122
908471	908820	7739	7390	350	350	93.43	0.02	2.04	scaffold10831|size17122
908597	908820	10333	10556	224	224	92.86	0.01	1.31	scaffold10831|size17122
941492	943436	599	2557	1945	1959	91.85	0.12	11.44	scaffold10831|size17122
958598	961017	603	3024	2420	2422	86.36	0.15	14.15	scaffold10831|size17122
1013063	1014169	3916	5018	1107	1103	91.15	0.07	6.44	scaffold10831|size17122
1014524	1015678	6733	7887	1155	1155	92.83	0.07	6.75	scaffold10831|size17122
1014785	1015405	10953	10333	621	621	92.12	0.04	3.63	scaffold10831|size17122
1066815	1067412	1	595	598	595	95.32	0.04	3.48	scaffold10831|size17122
1074212	1074566	352	1	355	352	94.65	0.02	2.06	scaffold10831|size17122
1093846	1094958	7888	9024	1113	1137	83.36	0.07	6.64	scaffold10831|size17122
1094958	1095844	13280	14176	887	897	89.37	0.05	5.24	scaffold10831|size17122
1096210	1098562	13265	15658	2353	2394	88.55	0.14	13.98	scaffold10831|size17122
1098776	1099959	15947	17122	1184	1176	92.91	0.07	6.87	scaffold10831|size17122
1176477	1177317	6733	7573	841	841	92.99	0.05	4.91	scaffold10831|size17122
1217116	1217807	7606	6913	692	694	90.82	0.04	4.05	scaffold10831|size17122
1217116	1217726	10340	10953	611	614	91.07	0.04	3.59	scaffold10831|size17122
1327419	1328283	3028	3899	865	872	93.13	0.05	5.09	scaffold10831|size17122
1328283	1329402	7888	9023	1120	1136	90.06	0.07	6.63	scaffold10831|size17122
1380247	1380676	5009	4576	430	434	91.24	0.03	2.53	scaffold10831|size17122
1437907	1441231	599	3917	3325	3319	95.31	0.2	19.38	scaffold10831|size17122
1441259	1442238	8030	9024	980	995	90.39	0.06	5.81	scaffold10831|size17122
1442238	1444581	13280	15658	2344	2379	90.82	0.14	13.89	scaffold10831|size17122
1444755	1444868	15832	15945	114	114	93.86	0.01	0.67	scaffold10831|size17122
1445371	1446281	16215	17122	911	908	94.07	0.06	5.3	scaffold10831|size17122
1487235	1488010	13264	12489	776	776	95.12	0.05	4.53	scaffold10831|size17122
1487246	1488127	3917	4778	882	862	88.45	0.05	5.03	scaffold10831|size17122
1491131	1493468	13287	15658	2338	2372	91.51	0.14	13.85	scaffold10831|size17122
1493642	1493755	15832	15945	114	114	96.49	0.01	0.67	scaffold10831|size17122
1521869	1522568	8256	8957	700	702	87.77	0.04	4.1	scaffold10831|size17122
545252	550353	4468	9597	5102	5130	84.65	0.31	20.73	scaffold11096|size24741
656198	658031	5814	7639	1834	1826	86.18	0.11	7.38	scaffold11096|size24741
659882	661040	13358	14506	1159	1149	86.7	0.07	4.64	scaffold11096|size24741
669277	671438	8895	11034	2162	2140	81	0.13	8.65	scaffold11096|size24741
692601	694115	4292	5799	1515	1508	82.51	0.09	6.1	scaffold11096|size24741
1181976	1183420	19933	21385	1445	1453	83.99	0.09	5.87	scaffold11096|size24741
1341966	1344961	19917	22913	2996	2997	96.01	0.18	12.11	scaffold11096|size24741
1345060	1346879	22913	24730	1820	1818	95.93	0.11	7.35	scaffold11096|size24741
1447146	1447328	1	182	183	182	94.54	0.01	0.74	scaffold11096|size24741
1447225	1448200	184	1157	976	974	94.67	0.06	3.94	scaffold11096|size24741
1450596	1455153	3125	7643	4558	4519	95.49	0.28	18.27	scaffold11096|size24741
1450597	1450726	2994	3123	130	130	94.62	0.01	0.53	scaffold11096|size24741
1455100	1458719	7686	11344	3620	3659	94.98	0.22	14.79	scaffold11096|size24741
1459552	1461372	13153	15030	1821	1878	91.88	0.11	7.59	scaffold11096|size24741
1495599	1496570	184	1157	972	974	94.47	0.06	3.94	scaffold11096|size24741
1497542	1498121	13423	14000	580	578	91.24	0.04	2.34	scaffold11096|size24741
1553566	1554566	184	1157	1001	974	85	0.06	3.94	scaffold11096|size24741
725828	729560	1	3619	3733	3619	92.74	0.23	32.05	scaffold13147|size11293
735326	736364	10204	11239	1039	1036	96.44	0.06	9.17	scaffold13147|size11293
1586078	1586750	1	673	673	673	92.48	0.04	5.96	scaffold13147|size11293
592233	593577	5003	3657	1345	1347	85.09	0.08	12.84	scaffold14670|size10490
732177	736113	7580	3657	3937	3924	84.58	0.24	37.41	scaffold14670|size10490
1594088	1594282	7782	7588	195	195	95.38	0.01	1.86	scaffold14670|size10490
1605817	1609252	10490	7057	3436	3434	95.79	0.21	32.74	scaffold14670|size10490
1609263	1610804	5890	4353	1542	1538	91.93	0.09	14.66	scaffold14670|size10490
1611070	1611643	4351	3795	574	557	90.78	0.04	5.31	scaffold14670|size10490
1611646	1612695	8634	7588	1050	1047	94.41	0.06	9.98	scaffold14670|size10490
1614785	1622306	7577	1	7522	7577	95	0.46	72.23	scaffold14670|size10490
1066319	1067503	6206	5011	1185	1196	92.4	0.07	7.32	scaffold14805|size16330
1074212	1075062	5346	6206	851	861	91.41	0.05	5.27	scaffold14805|size16330
1082968	1084303	6206	4864	1336	1343	91.54	0.08	8.22	scaffold14805|size16330
1135496	1139729	16330	12043	4234	4288	95.86	0.26	26.26	scaffold14805|size16330
1139851	1140700	12043	11129	850	915	91.05	0.05	5.6	scaffold14805|size16330
1141407	1148647	10430	3250	7241	7181	95.85	0.44	43.97	scaffold14805|size16330
1148954	1150604	1638	1	1651	1638	95.03	0.1	10.03	scaffold14805|size16330
1400394	1402065	1638	1	1672	1638	87.25	0.1	10.03	scaffold14805|size16330
1415745	1417160	6168	4746	1416	1423	90.83	0.09	8.71	scaffold14805|size16330
1625452	1628393	15348	12427	2942	2922	82.94	0.18	17.89	scaffold14805|size16330
1630929	1634813	10424	6554	3885	3871	85.15	0.24	23.7	scaffold14805|size16330
1594239	1605379	11136	1	11141	11136	96.58	0.68	100	scaffold16326|size11136
1605311	1606018	9079	8369	708	711	89.73	0.04	6.38	scaffold16326|size11136
812718	813140	8077	7666	423	412	91.96	0.03	4.29	scaffold16787|size9595
818574	819360	784	1	787	784	96.7	0.05	8.17	scaffold16787|size9595
1074211	1074780	218	784	570	567	95.61	0.03	5.91	scaffold16787|size9595
1083252	1084038	784	1	787	784	96.19	0.05	8.17	scaffold16787|size9595
1111060	1112594	9595	8050	1535	1546	93.22	0.09	16.11	scaffold16787|size9595
1395537	1396719	9595	8418	1183	1178	92.15	0.07	12.28	scaffold16787|size9595
1415990	1416776	784	1	787	784	96.19	0.05	8.17	scaffold16787|size9595
1483334	1485273	9595	7666	1940	1930	96.29	0.12	20.11	scaffold16787|size9595
913270	914073	799	1	804	799	87.22	0.05	10.27	scaffold25054|size7780
1117496	1119065	4006	2441	1570	1566	83.95	0.1	20.13	scaffold25054|size7780
1143502	1145312	7780	5991	1811	1790	85.72	0.11	23.01	scaffold25054|size7780
1146665	1150572	4006	95	3908	3912	84.86	0.24	50.28	scaffold25054|size7780
1399862	1402125	2256	1	2264	2256	86.18	0.14	29	scaffold25054|size7780
1423833	1424288	466	922	456	457	87.96	0.03	5.87	scaffold25054|size7780
1633030	1635783	7780	5032	2754	2749	96.01	0.17	35.33	scaffold25054|size7780
168777	169771	34455	35432	995	978	85.39	0.06	0.32	scaffold2673|size306630
170726	171720	35433	34454	995	980	88.99	0.06	0.32	scaffold2673|size306630
173877	174838	35390	34455	962	936	89.4	0.06	0.31	scaffold2673|size306630
225839	226165	68720	68394	327	327	87.77	0.02	0.11	scaffold2673|size306630
243272	243845	126002	125431	574	572	90.22	0.04	0.19	scaffold2673|size306630
243844	244224	57026	57405	381	380	91.08	0.02	0.12	scaffold2673|size306630
243844	244224	84556	84176	381	381	96.59	0.02	0.12	scaffold2673|size306630
243844	244224	98550	98929	381	380	92.13	0.02	0.12	scaffold2673|size306630
243844	244224	123217	123592	381	376	91.62	0.02	0.12	scaffold2673|size306630
243844	244224	136143	135763	381	381	93.96	0.02	0.12	scaffold2673|size306630
285963	286772	80247	81083	810	837	89.74	0.05	0.27	scaffold2673|size306630
285967	289059	126002	122922	3093	3081	91.12	0.19	1	scaffold2673|size306630
286224	289059	202255	199422	2836	2834	89.47	0.17	0.92	scaffold2673|size306630
286905	288157	133425	134685	1253	1261	92.55	0.08	0.41	scaffold2673|size306630
287005	288910	82785	84695	1906	1911	92.59	0.12	0.62	scaffold2673|size306630
287413	289024	58384	56770	1612	1615	88.69	0.1	0.53	scaffold2673|size306630
287623	289059	99690	98254	1437	1437	89.13	0.09	0.47	scaffold2673|size306630
287925	288197	134682	134954	273	273	93.8	0.02	0.09	scaffold2673|size306630
289071	290101	56475	55427	1031	1049	88.34	0.06	0.34	scaffold2673|size306630
289071	290101	199192	198162	1031	1031	88.87	0.06	0.34	scaffold2673|size306630
289071	290101	122692	121671	1031	1022	91.4	0.06	0.33	scaffold2673|size306630
289077	290096	136669	137692	1020	1024	92.11	0.06	0.33	scaffold2673|size306630
289302	290101	97674	96883	800	792	87.31	0.05	0.26	scaffold2673|size306630
310183	310646	206580	206118	464	463	83.55	0.03	0.15	scaffold2673|size306630
310629	312639	118716	116714	2011	2003	86.78	0.12	0.65	scaffold2673|size306630
310629	311760	70327	69212	1132	1116	86	0.07	0.36	scaffold2673|size306630
310641	311487	278243	277397	847	847	89.76	0.05	0.28	scaffold2673|size306630
310651	316780	125994	119913	6130	6082	89.02	0.37	1.98	scaffold2673|size306630
310651	311457	80259	81083	807	825	90.68	0.05	0.27	scaffold2673|size306630
310654	313057	60733	58386	2404	2348	86.83	0.15	0.77	scaffold2673|size306630
310909	316009	202255	197193	5101	5063	86.81	0.31	1.65	scaffold2673|size306630
311585	312875	133425	134685	1291	1261	89.65	0.08	0.41	scaffold2673|size306630
312099	315657	58384	54836	3559	3549	85.91	0.22	1.16	scaffold2673|size306630
312654	313631	83722	84695	978	974	92.67	0.06	0.32	scaffold2673|size306630
312660	314086	99377	97945	1427	1433	89.51	0.09	0.47	scaffold2673|size306630
312999	316787	135655	139463	3789	3809	88.51	0.23	1.24	scaffold2673|size306630
314236	315463	97674	96486	1228	1189	84.39	0.08	0.39	scaffold2673|size306630
326066	327106	161683	160657	1041	1027	85.61	0.06	0.33	scaffold2673|size306630
326756	327140	156289	155902	385	388	88.8	0.02	0.13	scaffold2673|size306630
337102	337420	205596	205917	319	322	86.69	0.02	0.11	scaffold2673|size306630
337641	338063	206163	206576	423	414	80.42	0.03	0.14	scaffold2673|size306630
355156	356133	203841	202858	978	984	83.47	0.06	0.32	scaffold2673|size306630
395292	396542	212441	213661	1251	1221	79.25	0.08	0.4	scaffold2673|size306630
489497	490199	80245	80946	703	702	93.47	0.04	0.23	scaffold2673|size306630
720572	720939	125138	124772	368	367	93.75	0.02	0.12	scaffold2673|size306630
720938	721837	262160	261256	900	905	87.03	0.06	0.3	scaffold2673|size306630
720938	721807	59862	60724	870	863	86.73	0.05	0.28	scaffold2673|size306630
720938	721819	125133	125994	882	862	87.34	0.05	0.28	scaffold2673|size306630
720938	721612	228400	229066	675	667	85.63	0.04	0.22	scaffold2673|size306630
720938	721569	69438	70065	632	628	86.91	0.04	0.2	scaffold2673|size306630
720939	721777	117819	118656	839	838	86.48	0.05	0.27	scaffold2673|size306630
720939	721562	201632	202255	624	624	90.24	0.04	0.2	scaffold2673|size306630
720985	721828	277397	278243	844	847	89.86	0.05	0.28	scaffold2673|size306630
721015	721819	81083	80259	805	825	87.89	0.05	0.27	scaffold2673|size306630
721083	721819	100948	101686	737	739	87.97	0.05	0.24	scaffold2673|size306630
721265	721828	256428	255873	564	556	84.81	0.03	0.18	scaffold2673|size306630
764810	766397	118699	117124	1588	1576	86.24	0.1	0.51	scaffold2673|size306630
764810	765923	70306	69212	1114	1095	87.03	0.07	0.36	scaffold2673|size306630
764810	765570	71089	70343	761	747	86.52	0.05	0.24	scaffold2673|size306630
765019	765930	229065	228164	912	902	87.25	0.06	0.29	scaffold2673|size306630
785688	786161	101637	101156	474	482	86.51	0.03	0.16	scaffold2673|size306630
831286	831698	121953	121538	413	416	90.65	0.03	0.14	scaffold2673|size306630
831292	831701	137421	137828	410	408	91.55	0.03	0.13	scaffold2673|size306630
907688	908478	56143	56961	791	819	88.06	0.05	0.27	scaffold2673|size306630
907688	908476	122360	123150	789	791	93.06	0.05	0.26	scaffold2673|size306630
907688	908476	136995	136210	789	786	92.28	0.05	0.26	scaffold2673|size306630
907688	908476	198864	199649	789	786	90	0.05	0.26	scaffold2673|size306630
907936	908478	97945	98485	543	541	88.3	0.03	0.18	scaffold2673|size306630
908471	908820	84200	83851	350	350	92.59	0.02	0.11	scaffold2673|size306630
908471	908820	123568	123916	350	349	90.88	0.02	0.11	scaffold2673|size306630
908471	908820	200069	200418	350	350	89.71	0.02	0.11	scaffold2673|size306630
908840	909125	80531	80245	286	287	91.29	0.02	0.09	scaffold2673|size306630
950277	951236	56525	55559	960	967	88.15	0.06	0.32	scaffold2673|size306630
950277	951243	199242	198270	967	973	86.26	0.06	0.32	scaffold2673|size306630
950298	951243	136634	137589	946	956	86.23	0.06	0.31	scaffold2673|size306630
1013063	1014777	261256	262972	1715	1717	89.14	0.1	0.56	scaffold2673|size306630
1013063	1014190	70322	69212	1128	1111	86.27	0.07	0.36	scaffold2673|size306630
1013063	1013836	71105	70342	774	764	85.04	0.05	0.25	scaffold2673|size306630
1013066	1013882	80249	81083	817	835	88.74	0.05	0.27	scaffold2673|size306630
1013068	1016121	126002	122976	3054	3027	90.77	0.19	0.99	scaffold2673|size306630
1013334	1016121	202255	199476	2788	2780	90.35	0.17	0.91	scaffold2673|size306630
1014018	1015275	133428	134685	1258	1258	93.32	0.08	0.41	scaffold2673|size306630
1014116	1016026	82785	84695	1911	1911	93.69	0.12	0.62	scaffold2673|size306630
1014741	1016121	99690	98308	1381	1383	89.49	0.08	0.45	scaffold2673|size306630
1015399	1016117	135655	136379	719	725	92.01	0.04	0.24	scaffold2673|size306630
1176386	1177317	83102	84034	932	933	94.65	0.06	0.3	scaffold2673|size306630
1176386	1177317	124665	123733	932	933	92.82	0.06	0.3	scaffold2673|size306630
1176386	1177317	201162	200235	932	928	90.78	0.06	0.3	scaffold2673|size306630
1176386	1177227	133843	134685	842	843	92.88	0.05	0.27	scaffold2673|size306630
1217116	1217807	57514	58208	692	695	90.1	0.04	0.23	scaffold2673|size306630
1217116	1217807	58445	59139	692	695	90.1	0.04	0.23	scaffold2673|size306630
1217116	1217811	84067	83368	696	700	92.17	0.04	0.23	scaffold2673|size306630
1217116	1217811	123700	124399	696	700	90.74	0.04	0.23	scaffold2673|size306630
1217116	1217801	200202	200885	686	684	90.29	0.04	0.22	scaffold2673|size306630
1217116	1217771	99038	99691	656	654	89.56	0.04	0.21	scaffold2673|size306630
1217199	1217404	134954	134747	206	208	95.19	0.01	0.07	scaffold2673|size306630
1217239	1217811	134685	134109	573	577	90.5	0.04	0.19	scaffold2673|size306630
1217449	1217811	116727	117088	363	362	89.84	0.02	0.12	scaffold2673|size306630
1217449	1217811	263485	263128	363	358	90.93	0.02	0.12	scaffold2673|size306630
1339283	1340783	261262	262760	1501	1499	87.87	0.09	0.49	scaffold2673|size306630
1339283	1340782	118709	117224	1500	1486	85.5	0.09	0.48	scaffold2673|size306630
1339297	1340785	60733	59277	1489	1457	86.64	0.09	0.48	scaffold2673|size306630
1339555	1340785	202250	201028	1231	1223	89	0.08	0.4	scaffold2673|size306630
1339647	1340535	100946	100062	889	885	84.44	0.05	0.29	scaffold2673|size306630
1379725	1380676	117105	118050	952	946	88.25	0.06	0.31	scaffold2673|size306630
1379725	1380675	124416	125361	951	946	91.17	0.06	0.31	scaffold2673|size306630
1379725	1380676	59161	60093	952	933	89.31	0.06	0.3	scaffold2673|size306630
1379725	1380392	134092	133425	668	668	91.77	0.04	0.22	scaffold2673|size306630
1379725	1380291	83351	82785	567	567	91.01	0.03	0.18	scaffold2673|size306630
1379728	1380676	200916	201863	949	948	90.73	0.06	0.31	scaffold2673|size306630
1379728	1380676	262874	261921	949	954	90.99	0.06	0.31	scaffold2673|size306630
1380092	1380674	100064	100652	583	589	86.53	0.04	0.19	scaffold2673|size306630
1422998	1423296	124872	125169	299	298	93.65	0.02	0.1	scaffold2673|size306630
1422998	1423208	133636	133426	211	211	96.21	0.01	0.07	scaffold2673|size306630
1487234	1488081	80236	81083	848	848	94.35	0.05	0.28	scaffold2673|size306630
1487236	1488104	126016	125184	869	833	88.53	0.05	0.27	scaffold2673|size306630
1487246	1488013	101697	100948	768	750	87.14	0.05	0.24	scaffold2673|size306630
1487371	1488112	118604	117863	742	742	86.42	0.05	0.24	scaffold2673|size306630
1487482	1488127	229067	228435	646	633	87.35	0.04	0.21	scaffold2673|size306630
1487533	1488109	202255	201680	577	576	92.37	0.04	0.19	scaffold2673|size306630
1622039	1622785	101696	100954	747	743	88.13	0.05	0.24	scaffold2673|size306630
1622043	1623148	70313	69212	1106	1102	85.12	0.07	0.36	scaffold2673|size306630
1622049	1623037	255882	256920	989	1039	83.41	0.06	0.34	scaffold2673|size306630
1622052	1624109	60733	58689	2058	2045	84.46	0.13	0.67	scaffold2673|size306630
1622053	1624028	118695	116714	1976	1982	86.73	0.12	0.65	scaffold2673|size306630
1622259	1623156	229063	228163	898	901	86.02	0.05	0.29	scaffold2673|size306630
1623156	1625359	201397	199165	2204	2233	85.27	0.13	0.73	scaffold2673|size306630
1623487	1625082	58384	56763	1596	1622	85.15	0.1	0.53	scaffold2673|size306630
1623694	1625359	99691	97997	1666	1695	85.19	0.1	0.55	scaffold2673|size306630
24941	25232	35372	35663	292	292	95.55	0.02	0.13	scaffold3374|size231572
24941	25228	164252	164539	288	288	95.14	0.02	0.12	scaffold3374|size231572
24941	25229	203854	203566	289	289	96.89	0.02	0.12	scaffold3374|size231572
124743	125002	68958	68703	260	256	94.23	0.02	0.11	scaffold3374|size231572
168784	169770	115292	116290	987	999	82.79	0.06	0.43	scaffold3374|size231572
243844	244224	24192	24572	381	381	94.76	0.02	0.16	scaffold3374|size231572
243844	244224	89143	89523	381	381	93.96	0.02	0.16	scaffold3374|size231572
285965	287925	27083	25107	1961	1977	91.51	0.12	0.85	scaffold3374|size231572
288382	288906	89530	89007	525	524	91.67	0.03	0.23	scaffold3374|size231572
310652	313724	27072	23959	3073	3114	90.59	0.19	1.34	scaffold3374|size231572
310653	312078	174886	173456	1426	1431	91.35	0.09	0.62	scaffold3374|size231572
313100	313627	89530	89007	528	524	91.68	0.03	0.23	scaffold3374|size231572
314489	315269	117775	117033	781	743	85.28	0.05	0.32	scaffold3374|size231572
315257	315825	88063	87497	569	567	88.22	0.03	0.24	scaffold3374|size231572
315728	316044	87468	87153	317	316	93.06	0.02	0.14	scaffold3374|size231572
489491	489976	92488	92003	486	486	95.48	0.03	0.21	scaffold3374|size231572
490212	490600	86704	86315	389	390	93.11	0.02	0.17	scaffold3374|size231572
600887	601307	95926	95498	421	429	92.56	0.03	0.19	scaffold3374|size231572
714655	714931	17484	17208	277	277	92.81	0.02	0.12	scaffold3374|size231572
720572	720939	174005	173638	368	368	92.95	0.02	0.16	scaffold3374|size231572
720938	721838	26186	27092	901	907	90.21	0.06	0.39	scaffold3374|size231572
720941	721809	174003	174878	869	876	90.18	0.05	0.38	scaffold3374|size231572
721374	721838	92003	92484	465	482	84.3	0.03	0.21	scaffold3374|size231572
721381	721809	175190	175619	429	430	87.44	0.03	0.19	scaffold3374|size231572
750853	751288	95926	95481	436	446	91.72	0.03	0.19	scaffold3374|size231572
756317	757501	203394	202243	1185	1152	87.5	0.07	0.5	scaffold3374|size231572
813277	818024	23630	18821	4748	4810	89.8	0.29	2.08	scaffold3374|size231572
813277	818024	187287	182566	4748	4722	90.74	0.29	2.04	scaffold3374|size231572
813277	817264	160188	156220	3988	3969	90.57	0.24	1.71	scaffold3374|size231572
813818	818040	39929	35716	4223	4214	92.24	0.26	1.82	scaffold3374|size231572
815891	818024	86312	84192	2134	2121	92.22	0.13	0.92	scaffold3374|size231572
816402	817487	231572	230483	1086	1090	96.15	0.07	0.47	scaffold3374|size231572
818231	821177	228611	225647	2947	2965	93.65	0.18	1.28	scaffold3374|size231572
818402	820294	84192	82308	1893	1885	94.3	0.12	0.81	scaffold3374|size231572
818402	819918	182566	181063	1517	1504	93.61	0.09	0.65	scaffold3374|size231572
818999	821177	33945	31751	2179	2195	93.96	0.13	0.95	scaffold3374|size231572
820035	821177	180967	179802	1143	1166	92.37	0.07	0.5	scaffold3374|size231572
821299	821673	151847	151472	375	376	94.15	0.02	0.16	scaffold3374|size231572
821788	822064	173470	173194	277	277	94.58	0.02	0.12	scaffold3374|size231572
822075	823784	188869	187160	1710	1710	95.04	0.1	0.74	scaffold3374|size231572
822075	823409	41261	39926	1335	1336	94.62	0.08	0.58	scaffold3374|size231572
822477	823784	162103	160794	1308	1310	94.43	0.08	0.57	scaffold3374|size231572
823795	827527	186195	182478	3733	3718	92.67	0.23	1.61	scaffold3374|size231572
823795	827491	39378	35664	3697	3715	92.81	0.23	1.6	scaffold3374|size231572
823795	826878	22541	19452	3084	3090	93.77	0.19	1.33	scaffold3374|size231572
825308	827527	86312	84097	2220	2216	94.64	0.14	0.96	scaffold3374|size231572
827538	829396	228118	226262	1859	1857	94.79	0.11	0.8	scaffold3374|size231572
827538	829103	83871	82308	1566	1564	95.28	0.1	0.68	scaffold3374|size231572
827538	828539	18499	17498	1002	1002	95.31	0.06	0.43	scaffold3374|size231572
827678	829396	154185	152465	1719	1721	93.79	0.11	0.74	scaffold3374|size231572
827814	829396	33945	32365	1583	1581	95.21	0.1	0.68	scaffold3374|size231572
829453	834232	180967	176200	4780	4768	92.38	0.29	2.06	scaffold3374|size231572
830850	833631	31463	28683	2782	2781	95.18	0.17	1.2	scaffold3374|size231572
833250	834312	28567	27516	1063	1052	93.51	0.06	0.45	scaffold3374|size231572
834219	834597	175149	174768	379	382	92.67	0.02	0.16	scaffold3374|size231572
834219	834597	175890	175509	379	382	92.67	0.02	0.16	scaffold3374|size231572
834603	836436	171279	169447	1834	1833	94.09	0.11	0.79	scaffold3374|size231572
834603	835555	193241	192292	953	950	95.71	0.06	0.41	scaffold3374|size231572
834603	835463	44664	43809	861	856	95.12	0.05	0.37	scaffold3374|size231572
834654	836487	192290	190451	1834	1840	94.75	0.11	0.79	scaffold3374|size231572
835453	836404	43509	42557	952	953	94.54	0.06	0.41	scaffold3374|size231572
837487	839479	41919	39926	1993	1994	94.64	0.12	0.86	scaffold3374|size231572
837487	838552	169123	168057	1066	1067	95.22	0.07	0.46	scaffold3374|size231572
837487	838276	190288	189498	790	791	95.07	0.05	0.34	scaffold3374|size231572
837542	839658	189472	187356	2117	2117	94.86	0.13	0.91	scaffold3374|size231572
838547	839658	162103	160989	1112	1115	94.8	0.07	0.48	scaffold3374|size231572
842509	843069	163831	163279	561	553	90.93	0.03	0.24	scaffold3374|size231572
843342	844818	93962	92488	1477	1475	92.1	0.09	0.64	scaffold3374|size231572
843343	846371	22468	19452	3029	3017	94.19	0.19	1.3	scaffold3374|size231572
843346	846158	159020	156220	2813	2801	93.36	0.17	1.21	scaffold3374|size231572
843348	847321	186117	182169	3974	3949	92.92	0.24	1.71	scaffold3374|size231572
847332	850550	227520	224309	3219	3212	93.79	0.2	1.39	scaffold3374|size231572
847332	849588	153724	151472	2257	2253	93.49	0.14	0.97	scaffold3374|size231572
847332	849460	33623	31499	2129	2125	94.18	0.13	0.92	scaffold3374|size231572
847789	849139	17198	15847	1351	1352	94.9	0.08	0.58	scaffold3374|size231572
848042	849460	180967	179561	1419	1407	93.31	0.09	0.61	scaffold3374|size231572
848238	852907	82306	77584	4670	4723	91.24	0.29	2.04	scaffold3374|size231572
848934	852907	151470	147463	3974	4008	92.91	0.24	1.73	scaffold3374|size231572
849143	853780	15327	10715	4638	4613	93.4	0.28	1.99	scaffold3374|size231572
852081	853779	224305	222599	1699	1707	95.68	0.1	0.74	scaffold3374|size231572
852905	853779	108083	107219	875	865	92.84	0.05	0.37	scaffold3374|size231572
853791	858150	105454	101183	4360	4272	91.59	0.27	1.84	scaffold3374|size231572
853791	856003	8954	6737	2213	2218	95	0.14	0.96	scaffold3374|size231572
853791	854865	220827	219753	1075	1075	93.6	0.07	0.46	scaffold3374|size231572
854850	862291	219454	212028	7442	7427	94.29	0.45	3.21	scaffold3374|size231572
865713	867117	6205	4788	1405	1418	92.62	0.09	0.61	scaffold3374|size231572
865748	867117	4384	3002	1370	1383	92.51	0.08	0.6	scaffold3374|size231572
869980	871775	50110	48273	1796	1838	91.66	0.11	0.79	scaffold3374|size231572
869980	871775	206438	204647	1796	1792	92.25	0.11	0.77	scaffold3374|size231572
869980	871617	96678	95037	1638	1642	93.57	0.1	0.71	scaffold3374|size231572
871828	876178	212028	207675	4351	4354	94.78	0.27	1.88	scaffold3374|size231572
875129	875479	100142	99792	351	351	98.29	0.02	0.15	scaffold3374|size231572
875213	876168	52337	51369	956	969	94.22	0.06	0.42	scaffold3374|size231572
876176	876683	212607	212100	508	508	95.28	0.03	0.22	scaffold3374|size231572
876690	878706	51496	49472	2017	2025	94.15	0.12	0.87	scaffold3374|size231572
876690	878706	207812	205798	2017	2015	93.35	0.12	0.87	scaffold3374|size231572
876913	878706	97834	96038	1794	1797	93.85	0.11	0.78	scaffold3374|size231572
878717	880243	47944	46425	1527	1520	95.35	0.09	0.66	scaffold3374|size231572
878717	879202	204342	203856	486	487	96.3	0.03	0.21	scaffold3374|size231572
879185	880244	203394	202346	1060	1049	94.91	0.06	0.45	scaffold3374|size231572
881009	881308	62024	61726	300	299	89.7	0.02	0.13	scaffold3374|size231572
881021	881308	203566	203854	288	289	94.81	0.02	0.12	scaffold3374|size231572
881022	881308	164539	164252	287	288	93.4	0.02	0.12	scaffold3374|size231572
885721	887190	60430	58959	1470	1472	86.08	0.09	0.64	scaffold3374|size231572
886229	887257	111752	110725	1029	1028	86.25	0.06	0.44	scaffold3374|size231572
908471	908820	24548	24897	350	350	94	0.02	0.15	scaffold3374|size231572
910251	910683	27976	27525	433	452	88.55	0.03	0.2	scaffold3374|size231572
910251	910651	176582	176200	401	383	90.32	0.02	0.17	scaffold3374|size231572
910479	911429	27498	26557	951	942	92.4	0.06	0.41	scaffold3374|size231572
910638	911429	175149	174372	792	778	89.34	0.05	0.34	scaffold3374|size231572
910638	911352	175890	175190	715	701	89.17	0.04	0.3	scaffold3374|size231572
911440	913270	226658	224824	1831	1835	94.34	0.11	0.79	scaffold3374|size231572
911440	912838	152861	151472	1399	1390	95.85	0.09	0.6	scaffold3374|size231572
911440	912397	16788	15832	958	957	96.66	0.06	0.41	scaffold3374|size231572
912177	917069	151470	146541	4893	4930	94.5	0.3	2.13	scaffold3374|size231572
912242	917069	81490	76665	4828	4826	92.92	0.3	2.08	scaffold3374|size231572
912383	916147	15330	11590	3765	3741	91.15	0.23	1.62	scaffold3374|size231572
915315	916147	224307	223472	833	836	93.54	0.05	0.36	scaffold3374|size231572
917124	922167	23318	18197	5044	5122	92.44	0.31	2.21	scaffold3374|size231572
917124	922167	186975	181950	5044	5026	93.91	0.31	2.17	scaffold3374|size231572
917124	920778	159876	156222	3655	3655	93.32	0.22	1.58	scaffold3374|size231572
917124	919440	94806	92488	2317	2319	91.91	0.14	1	scaffold3374|size231572
917352	921606	39929	35664	4255	4266	93.15	0.26	1.84	scaffold3374|size231572
919425	922167	86312	83569	2743	2744	93.96	0.17	1.18	scaffold3374|size231572
922274	926958	146551	141826	4685	4726	93.78	0.29	2.04	scaffold3374|size231572
922274	926912	76675	72029	4639	4647	94.23	0.28	2.01	scaffold3374|size231572
926807	929183	72058	69670	2377	2389	95.9	0.15	1.03	scaffold3374|size231572
926860	951243	141789	117348	24384	24442	96.54	1.49	10.55	scaffold3374|size231572
929167	935318	68703	62633	6152	6071	93.39	0.38	2.62	scaffold3374|size231572
935584	939281	62636	58929	3698	3708	93.46	0.23	1.6	scaffold3374|size231572
936520	943443	113481	106615	6924	6867	86.08	0.42	2.97	scaffold3374|size231572
939409	943444	58927	54914	4036	4014	90.95	0.25	1.73	scaffold3374|size231572
941980	943443	11577	10113	1464	1465	87.21	0.09	0.63	scaffold3374|size231572
941980	943443	223459	221996	1464	1464	87.75	0.09	0.63	scaffold3374|size231572
951236	961861	115915	105322	10626	10594	95.45	0.65	4.57	scaffold3374|size231572
953672	957982	132113	127761	4311	4353	87.16	0.26	1.88	scaffold3374|size231572
954562	956401	60821	58929	1840	1893	88.07	0.11	0.82	scaffold3374|size231572
956529	961016	58923	54457	4488	4467	85.12	0.27	1.93	scaffold3374|size231572
959075	961862	11592	8818	2788	2775	94.71	0.17	1.2	scaffold3374|size231572
959075	961864	223474	220692	2790	2783	94.92	0.17	1.2	scaffold3374|size231572
961877	964912	217904	214878	3036	3027	94.81	0.19	1.31	scaffold3374|size231572
961877	963622	102907	101183	1746	1725	92.59	0.11	0.74	scaffold3374|size231572
969659	976930	212029	204779	7272	7251	94.09	0.44	3.13	scaffold3374|size231572
970325	971586	2412	1157	1262	1256	88.18	0.08	0.54	scaffold3374|size231572
970976	976928	54449	48454	5953	5996	93.58	0.36	2.59	scaffold3374|size231572
971887	974276	101185	98767	2390	2419	90.35	0.15	1.04	scaffold3374|size231572
972522	973283	1028	258	762	771	87.56	0.05	0.33	scaffold3374|size231572
974115	976909	97834	95036	2795	2799	94.27	0.17	1.21	scaffold3374|size231572
979904	988094	212029	203857	8191	8173	94.6	0.5	3.53	scaffold3374|size231572
981210	983140	54453	52516	1931	1938	92.34	0.12	0.84	scaffold3374|size231572
982113	984510	101185	98766	2398	2420	91.68	0.15	1.05	scaffold3374|size231572
983279	988411	52337	47146	5133	5192	95.4	0.31	2.24	scaffold3374|size231572
983730	984354	98761	98134	625	628	95.38	0.04	0.27	scaffold3374|size231572
984339	987127	97834	95036	2789	2799	94.93	0.17	1.21	scaffold3374|size231572
988422	991567	46946	43810	3146	3137	95.73	0.19	1.35	scaffold3374|size231572
988422	989042	202870	202247	621	624	93.92	0.04	0.27	scaffold3374|size231572
989277	990455	202046	200859	1179	1188	90.75	0.07	0.51	scaffold3374|size231572
990502	992534	171492	169456	2033	2037	93.36	0.12	0.88	scaffold3374|size231572
990502	991658	193454	192294	1157	1161	95.96	0.07	0.5	scaffold3374|size231572
990765	993552	192290	189498	2788	2793	94.75	0.17	1.21	scaffold3374|size231572
991552	992511	43515	42557	960	959	96.04	0.06	0.41	scaffold3374|size231572
992448	993829	169436	168057	1382	1380	95.73	0.08	0.6	scaffold3374|size231572
992508	998990	42185	35664	6483	6522	94.57	0.4	2.82	scaffold3374|size231572
992817	994755	189472	187536	1939	1937	94.64	0.12	0.84	scaffold3374|size231572
993824	994755	162103	161170	932	934	94.75	0.06	0.4	scaffold3374|size231572
994753	999267	23090	18484	4515	4607	92.24	0.28	1.99	scaffold3374|size231572
994753	999267	186747	182237	4515	4511	93.03	0.28	1.95	scaffold3374|size231572
994753	998169	159648	156222	3417	3427	93.26	0.21	1.48	scaffold3374|size231572
994753	996837	94578	92488	2085	2091	91.23	0.13	0.9	scaffold3374|size231572
999278	1003549	81948	77584	4272	4365	91.52	0.26	1.88	scaffold3374|size231572
999278	1001203	226259	224309	1926	1951	94.72	0.12	0.84	scaffold3374|size231572
999278	1000258	152462	151472	981	991	93.25	0.06	0.43	scaffold3374|size231572
999278	1000130	32362	31499	853	864	93.75	0.05	0.37	scaffold3374|size231572
999278	1000130	180413	179561	853	853	93.4	0.05	0.37	scaffold3374|size231572
999611	1003549	151470	147463	3939	4008	92.11	0.24	1.73	scaffold3374|size231572
999820	1005178	15327	9968	5359	5360	94.23	0.33	2.31	scaffold3374|size231572
1002726	1005178	224307	221851	2453	2457	94.54	0.15	1.06	scaffold3374|size231572
1003547	1005178	108083	106470	1632	1614	92.43	0.1	0.7	scaffold3374|size231572
1005193	1008291	215120	212028	3099	3093	94.05	0.19	1.34	scaffold3374|size231572
1008415	1010604	9812	7636	2190	2177	94.98	0.13	0.94	scaffold3374|size231572
1008415	1010604	106315	104186	2190	2130	91.13	0.13	0.92	scaffold3374|size231572
1008415	1010356	221695	219754	1942	1942	95.63	0.12	0.84	scaffold3374|size231572
1010603	1012941	215867	213528	2339	2340	93.66	0.14	1.01	scaffold3374|size231572
1013063	1017732	27087	22360	4670	4728	94.46	0.29	2.04	scaffold3374|size231572
1013080	1014508	174884	173456	1429	1429	92.87	0.09	0.62	scaffold3374|size231572
1015500	1016022	89530	89007	523	524	92.23	0.03	0.23	scaffold3374|size231572
1016115	1017732	160520	158915	1618	1606	93.27	0.1	0.69	scaffold3374|size231572
1016115	1017732	187619	186014	1618	1606	94.44	0.1	0.69	scaffold3374|size231572
1016115	1016750	161253	160617	636	637	93.57	0.04	0.28	scaffold3374|size231572
1016529	1017732	95036	93853	1204	1184	91.62	0.07	0.51	scaffold3374|size231572
1017730	1019482	85776	84023	1753	1754	94.81	0.11	0.76	scaffold3374|size231572
1017730	1019372	37315	35664	1643	1652	93.29	0.1	0.71	scaffold3374|size231572
1017730	1018759	20482	19452	1030	1031	96.22	0.06	0.45	scaffold3374|size231572
1019538	1021833	178644	176374	2296	2271	94.83	0.14	0.98	scaffold3374|size231572
1019538	1021417	30555	28683	1880	1873	96.17	0.11	0.81	scaffold3374|size231572
1021036	1022182	28567	27419	1147	1149	95.3	0.07	0.5	scaffold3374|size231572
1022201	1022920	27804	27042	720	763	89.38	0.04	0.33	scaffold3374|size231572
1022625	1022919	175149	174858	295	292	89.15	0.02	0.13	scaffold3374|size231572
1022625	1022919	175890	175599	295	292	89.15	0.02	0.13	scaffold3374|size231572
1022931	1024290	153777	152414	1360	1364	94.29	0.08	0.59	scaffold3374|size231572
1022931	1023946	83326	82308	1016	1019	93.54	0.06	0.44	scaffold3374|size231572
1024360	1026869	81490	78992	2510	2499	92.7	0.15	1.08	scaffold3374|size231572
1024504	1028120	15327	11667	3617	3661	94.07	0.22	1.58	scaffold3374|size231572
1026875	1028120	148791	147540	1246	1252	92.03	0.08	0.54	scaffold3374|size231572
1027371	1028120	224307	223549	750	759	95.65	0.05	0.33	scaffold3374|size231572
1028131	1033773	106753	101183	5643	5571	93.18	0.34	2.41	scaffold3374|size231572
1028131	1030500	222134	219754	2370	2381	95.55	0.14	1.03	scaffold3374|size231572
1028132	1031643	10250	6737	3512	3514	95.85	0.21	1.52	scaffold3374|size231572
1030502	1036226	219438	213708	5725	5731	92.66	0.35	2.47	scaffold3374|size231572
1037970	1039416	6238	4788	1447	1451	84.33	0.09	0.63	scaffold3374|size231572
1038039	1039416	4383	3002	1378	1382	84.06	0.08	0.6	scaffold3374|size231572
1039303	1047458	212029	203856	8156	8174	94.13	0.5	3.53	scaffold3374|size231572
1040617	1048134	54453	46786	7518	7668	92.05	0.46	3.31	scaffold3374|size231572
1041518	1042596	101185	100116	1079	1070	94.44	0.07	0.46	scaffold3374|size231572
1042895	1043919	99788	98766	1025	1023	94.54	0.06	0.44	scaffold3374|size231572
1043134	1043763	98764	98134	630	631	94.93	0.04	0.27	scaffold3374|size231572
1043748	1046465	97834	95111	2718	2724	94.65	0.17	1.18	scaffold3374|size231572
1047441	1048134	203394	202710	694	685	94.52	0.04	0.3	scaffold3374|size231572
1048148	1049163	201278	200252	1016	1027	96.01	0.06	0.44	scaffold3374|size231572
1048148	1048557	45337	44925	410	413	97.34	0.03	0.18	scaffold3374|size231572
1049160	1051714	198688	196111	2555	2578	96.36	0.16	1.11	scaffold3374|size231572
1052445	1053005	202060	201480	561	581	80.38	0.03	0.25	scaffold3374|size231572
1052682	1053533	46467	45608	852	860	85.68	0.05	0.37	scaffold3374|size231572
1053581	1053903	200574	200252	323	323	97.52	0.02	0.14	scaffold3374|size231572
1053900	1060282	198688	192292	6383	6397	95.58	0.39	2.76	scaffold3374|size231572
1057007	1061167	173607	169446	4161	4162	92.78	0.25	1.8	scaffold3374|size231572
1059121	1060191	44876	43808	1071	1069	93.95	0.07	0.46	scaffold3374|size231572
1059384	1061450	192290	190222	2067	2069	94.88	0.13	0.89	scaffold3374|size231572
1060174	1061134	43515	42557	961	959	92.12	0.06	0.41	scaffold3374|size231572
1061132	1061450	42184	41852	319	333	93.39	0.02	0.14	scaffold3374|size231572
1061169	1061450	169338	169057	282	282	98.23	0.02	0.12	scaffold3374|size231572
1061461	1066490	40715	35664	5030	5052	94.25	0.31	2.18	scaffold3374|size231572
1061461	1062250	161958	161169	790	790	95.19	0.05	0.34	scaffold3374|size231572
1061461	1062250	188322	187535	790	788	95.57	0.05	0.34	scaffold3374|size231572
1062062	1062250	160624	160436	189	189	96.3	0.01	0.08	scaffold3374|size231572
1062247	1065877	23090	19452	3631	3639	94.38	0.22	1.57	scaffold3374|size231572
1062247	1065664	159648	156220	3418	3429	93.38	0.21	1.48	scaffold3374|size231572
1062247	1064327	94578	92488	2081	2091	92.58	0.13	0.9	scaffold3374|size231572
1062251	1067503	186743	181499	5253	5245	93.69	0.32	2.26	scaffold3374|size231572
1064312	1067503	86312	83117	3192	3196	95.68	0.2	1.38	scaffold3374|size231572
1066890	1067503	154185	153568	614	618	94.34	0.04	0.27	scaffold3374|size231572
1067514	1068540	177168	176200	1027	969	90.38	0.06	0.42	scaffold3374|size231572
1067514	1067906	29076	28683	393	394	98.98	0.02	0.17	scaffold3374|size231572
1067526	1068573	28567	27524	1048	1044	94.19	0.06	0.45	scaffold3374|size231572
1068726	1072832	185356	189472	4107	4117	94.04	0.25	1.78	scaffold3374|size231572
1068726	1071083	158249	160617	2358	2369	93.46	0.14	1.02	scaffold3374|size231572
1068726	1070987	21694	23962	2262	2269	93.27	0.14	0.98	scaffold3374|size231572
1068726	1070526	93177	94988	1801	1812	92.3	0.11	0.78	scaffold3374|size231572
1068726	1070116	38535	39929	1391	1395	92.23	0.09	0.6	scaffold3374|size231572
1068879	1072520	62633	66292	3642	3660	80.06	0.22	1.58	scaffold3374|size231572
1070353	1071836	160617	162103	1484	1487	94.42	0.09	0.64	scaffold3374|size231572
1070613	1072957	135047	137441	2345	2395	79.33	0.14	1.03	scaffold3374|size231572
1070904	1072964	39926	41995	2061	2070	94.6	0.13	0.89	scaffold3374|size231572
1071831	1072964	168057	169200	1134	1144	94.84	0.07	0.49	scaffold3374|size231572
1072097	1072964	189498	190365	868	868	95.05	0.05	0.37	scaffold3374|size231572
1072978	1074200	170041	171265	1223	1225	93.44	0.07	0.53	scaffold3374|size231572
1072978	1074163	191101	192290	1186	1190	94.64	0.07	0.51	scaffold3374|size231572
1072978	1073374	43119	43515	397	397	95.21	0.02	0.17	scaffold3374|size231572
1073266	1074200	192292	193227	935	936	95.85	0.06	0.4	scaffold3374|size231572
1073357	1074200	43808	44650	844	843	95.63	0.05	0.36	scaffold3374|size231572
1074212	1077068	83452	86312	2857	2861	93.82	0.17	1.24	scaffold3374|size231572
1074212	1074355	33802	33945	144	144	98.61	0.01	0.06	scaffold3374|size231572
1074213	1074950	227700	228437	738	738	95.66	0.05	0.32	scaffold3374|size231572
1074215	1080061	18083	24010	5847	5928	92.93	0.36	2.56	scaffold3374|size231572
1074215	1080013	181836	187619	5799	5784	94.36	0.35	2.5	scaffold3374|size231572
1074215	1074491	153906	154185	277	280	92.5	0.02	0.12	scaffold3374|size231572
1074596	1074901	35066	35371	306	306	97.06	0.02	0.13	scaffold3374|size231572
1074901	1079141	35672	39929	4241	4258	93.09	0.26	1.84	scaffold3374|size231572
1075491	1076561	230483	231572	1071	1090	91.68	0.07	0.47	scaffold3374|size231572
1075714	1080013	156222	160520	4300	4299	93.65	0.26	1.86	scaffold3374|size231572
1077053	1079599	92488	95036	2547	2549	92.36	0.16	1.1	scaffold3374|size231572
1077722	1079773	133138	135183	2052	2046	81.44	0.13	0.88	scaffold3374|size231572
1077895	1079725	62633	64458	1831	1826	81.42	0.11	0.79	scaffold3374|size231572
1079378	1080013	160617	161253	636	637	94.98	0.04	0.28	scaffold3374|size231572
1080290	1084368	21677	17531	4079	4147	92.07	0.25	1.79	scaffold3374|size231572
1080290	1084368	185339	181284	4079	4056	93.51	0.25	1.75	scaffold3374|size231572
1080290	1083139	38518	35664	2850	2855	93.15	0.17	1.23	scaffold3374|size231572
1080290	1082314	158232	156220	2025	2013	92.7	0.12	0.87	scaffold3374|size231572
1080959	1088289	86312	78927	7331	7386	91.41	0.45	3.19	scaffold3374|size231572
1083078	1087249	228441	224309	4172	4133	92.78	0.25	1.78	scaffold3374|size231572
1083131	1083437	35371	35065	307	307	99.02	0.02	0.13	scaffold3374|size231572
1083541	1086289	154185	151472	2749	2714	92.17	0.17	1.17	scaffold3374|size231572
1084379	1086161	33274	31499	1783	1776	94.06	0.11	0.77	scaffold3374|size231572
1084505	1085844	17186	15847	1340	1340	94.85	0.08	0.58	scaffold3374|size231572
1084748	1086161	180967	179561	1414	1407	93.65	0.09	0.61	scaffold3374|size231572
1085639	1089433	151470	147679	3795	3792	92.36	0.23	1.64	scaffold3374|size231572
1085848	1089433	15327	11806	3586	3522	93.8	0.22	1.52	scaffold3374|size231572
1089444	1090434	7666	6676	991	991	96.87	0.06	0.43	scaffold3374|size231572
1089444	1090373	104216	103293	930	924	95.27	0.06	0.4	scaffold3374|size231572
1089444	1090371	219214	218290	928	925	95.58	0.06	0.4	scaffold3374|size231572
1090372	1092164	6179	4380	1793	1800	95.9	0.11	0.78	scaffold3374|size231572
1090381	1093601	4384	1157	3221	3228	96.26	0.2	1.39	scaffold3374|size231572
1092324	1095844	211383	207866	3521	3518	88.49	0.22	1.52	scaffold3374|size231572
1093002	1095844	54453	51550	2843	2904	87.35	0.17	1.25	scaffold3374|size231572
1094516	1095303	1044	258	788	787	94.8	0.05	0.34	scaffold3374|size231572
1095855	1096773	972	1	919	972	85.71	0.06	0.42	scaffold3374|size231572
1113875	1115056	22309	21120	1182	1190	88.72	0.07	0.51	scaffold3374|size231572
1113876	1117481	185962	182396	3606	3567	88.27	0.22	1.54	scaffold3374|size231572
1115130	1117314	37908	35722	2185	2187	89.91	0.13	0.94	scaffold3374|size231572
1115690	1116766	231572	230483	1077	1090	91.59	0.07	0.47	scaffold3374|size231572
1145847	1147031	18786	17596	1185	1191	93.2	0.07	0.51	scaffold3374|size231572
1145847	1147031	84157	82969	1185	1189	92.95	0.07	0.51	scaffold3374|size231572
1153228	1153521	43803	43508	294	296	94.26	0.02	0.13	scaffold3374|size231572
1176386	1176996	25717	25107	611	611	94.11	0.04	0.26	scaffold3374|size231572
1217116	1217811	24681	25451	696	771	83.83	0.04	0.33	scaffold3374|size231572
1253095	1254938	19448	17596	1844	1853	87.53	0.11	0.8	scaffold3374|size231572
1254179	1254934	154181	153422	756	760	91.09	0.05	0.33	scaffold3374|size231572
1256471	1260998	76792	72314	4528	4479	83.91	0.28	1.93	scaffold3374|size231572
1280805	1282203	85586	84180	1399	1407	92.83	0.09	0.61	scaffold3374|size231572
1285861	1287636	66303	64528	1776	1776	89.92	0.11	0.77	scaffold3374|size231572
1286350	1287636	136499	135205	1287	1295	88.1	0.08	0.56	scaffold3374|size231572
1293456	1296986	227834	224309	3531	3526	93.02	0.22	1.52	scaffold3374|size231572
1293456	1296021	154038	151472	2566	2567	92.98	0.16	1.11	scaffold3374|size231572
1293456	1295893	33937	31499	2438	2439	93.55	0.15	1.05	scaffold3374|size231572
1293456	1294740	83587	82308	1285	1280	93.48	0.08	0.55	scaffold3374|size231572
1293456	1294363	181968	181065	908	904	93.42	0.06	0.39	scaffold3374|size231572
1293456	1294175	18215	17498	720	718	95.56	0.04	0.31	scaffold3374|size231572
1294224	1295580	17202	15847	1357	1356	94.26	0.08	0.59	scaffold3374|size231572
1294482	1295893	180967	179561	1412	1407	92.88	0.09	0.61	scaffold3374|size231572
1294678	1297114	82306	79838	2437	2469	90.15	0.15	1.07	scaffold3374|size231572
1295375	1297114	151470	149717	1740	1754	92.54	0.11	0.76	scaffold3374|size231572
1295584	1297112	15327	13818	1529	1510	91.27	0.09	0.65	scaffold3374|size231572
1297114	1302070	147645	142715	4957	4931	89.23	0.3	2.13	scaffold3374|size231572
1297121	1302066	77757	72875	4946	4883	90.04	0.3	2.11	scaffold3374|size231572
1302508	1305535	141975	138947	3028	3029	86.3	0.19	1.31	scaffold3374|size231572
1302585	1305023	72132	69670	2439	2463	85.73	0.15	1.06	scaffold3374|size231572
1318492	1321406	214919	212028	2915	2892	84.06	0.18	1.25	scaffold3374|size231572
1339285	1340785	27082	25583	1501	1500	88.93	0.09	0.65	scaffold3374|size231572
1367625	1371005	140935	137528	3381	3408	86.7	0.21	1.47	scaffold3374|size231572
1367625	1369088	71142	69671	1464	1472	89.17	0.09	0.64	scaffold3374|size231572
1369072	1371004	68704	66755	1933	1950	85.04	0.12	0.84	scaffold3374|size231572
1379725	1380674	25468	26421	950	954	91.94	0.06	0.41	scaffold3374|size231572
1379902	1380674	173459	174236	773	778	91.01	0.05	0.34	scaffold3374|size231572
1381723	1386619	23629	18611	4897	5019	87.86	0.3	2.17	scaffold3374|size231572
1381723	1386619	187286	182364	4897	4923	88.7	0.3	2.13	scaffold3374|size231572
1381723	1385649	160187	156220	3927	3968	87.83	0.24	1.71	scaffold3374|size231572
1384259	1386469	37899	35664	2211	2236	90	0.14	0.97	scaffold3374|size231572
1398424	1399895	227280	225801	1472	1480	93.19	0.09	0.64	scaffold3374|size231572
1400333	1402294	81434	79486	1962	1949	87.09	0.12	0.84	scaffold3374|size231572
1403760	1407798	22682	18536	4039	4147	89.21	0.25	1.79	scaffold3374|size231572
1403760	1405370	39519	37904	1611	1616	90.7	0.1	0.7	scaffold3374|size231572
1405335	1407798	184743	182289	2464	2455	90.1	0.15	1.06	scaffold3374|size231572
1405397	1407798	86312	83908	2402	2405	91.2	0.15	1.04	scaffold3374|size231572
1415748	1417698	84263	82308	1951	1956	93.68	0.12	0.84	scaffold3374|size231572
1415816	1417710	228442	226543	1895	1900	94.75	0.12	0.82	scaffold3374|size231572
1415869	1416175	35371	35065	307	307	98.37	0.02	0.13	scaffold3374|size231572
1416415	1417710	33945	32645	1296	1301	95.32	0.08	0.56	scaffold3374|size231572
1422589	1422996	86322	86719	408	398	87.1	0.02	0.17	scaffold3374|size231572
1422998	1423296	25923	26222	299	300	94	0.02	0.13	scaffold3374|size231572
1422998	1423296	173738	174036	299	299	93.98	0.02	0.13	scaffold3374|size231572
1426950	1432249	67878	62633	5300	5246	83.44	0.32	2.27	scaffold3374|size231572
1429082	1430756	136498	134820	1675	1679	82.53	0.1	0.73	scaffold3374|size231572
1433130	1441257	61698	53547	8128	8152	90.19	0.5	3.52	scaffold3374|size231572
1433130	1435860	132113	129342	2731	2772	91.04	0.17	1.2	scaffold3374|size231572
1433976	1435860	112598	110761	1885	1838	87.68	0.12	0.79	scaffold3374|size231572
1435865	1437228	129211	127850	1364	1362	93.78	0.08	0.59	scaffold3374|size231572
1435874	1437204	110620	109287	1331	1334	85.15	0.08	0.58	scaffold3374|size231572
1437313	1440338	109164	106158	3026	3007	86.06	0.18	1.3	scaffold3374|size231572
1437331	1439872	127715	125190	2542	2526	91.35	0.16	1.09	scaffold3374|size231572
1438393	1440338	11592	9655	1946	1938	87.77	0.12	0.84	scaffold3374|size231572
1438393	1440338	223474	221537	1946	1938	88.12	0.12	0.84	scaffold3374|size231572
1463090	1463747	58295	57633	658	663	83.31	0.04	0.29	scaffold3374|size231572
1485491	1487221	23499	21768	1731	1732	91.56	0.11	0.75	scaffold3374|size231572
1485491	1487221	94987	93251	1731	1737	89.16	0.11	0.75	scaffold3374|size231572
1485491	1487221	187156	185430	1731	1727	91.61	0.11	0.75	scaffold3374|size231572
1485900	1487221	39929	38609	1322	1321	92.98	0.08	0.57	scaffold3374|size231572
1487242	1487721	92483	92003	480	481	96.88	0.03	0.21	scaffold3374|size231572
1488124	1491118	21780	18673	2995	3108	91.1	0.18	1.34	scaffold3374|size231572
1488124	1491118	185442	182426	2995	3017	92.46	0.18	1.3	scaffold3374|size231572
1488124	1490204	158335	156220	2081	2116	91.64	0.13	0.91	scaffold3374|size231572
1488124	1488890	93263	92488	767	776	92.41	0.05	0.34	scaffold3374|size231572
1488136	1491030	38609	35664	2895	2946	92.24	0.18	1.27	scaffold3374|size231572
1488875	1491118	86312	84045	2244	2268	93.48	0.14	0.98	scaffold3374|size231572
1517237	1518152	9315	8388	916	928	83.05	0.06	0.4	scaffold3374|size231572
1518221	1519816	104944	103350	1596	1595	85.24	0.1	0.69	scaffold3374|size231572
1573775	1574073	43510	43806	299	297	93.98	0.02	0.13	scaffold3374|size231572
1573782	1574073	17192	17481	292	290	92.49	0.02	0.13	scaffold3374|size231572
1573783	1574073	35663	35375	291	289	93.81	0.02	0.12	scaffold3374|size231572
1573809	1574080	68971	68699	272	273	94.14	0.02	0.12	scaffold3374|size231572
1624108	1625054	24898	23959	947	940	87.05	0.06	0.41	scaffold3374|size231572
287583	288280	42189	42889	698	701	92.59	0.04	0.6	scaffold5134|size117394
312678	312998	42569	42889	321	321	96.26	0.02	0.27	scaffold5134|size117394
489507	489900	102233	102627	394	395	95.44	0.02	0.34	scaffold5134|size117394
490212	490553	54570	54227	342	344	95.36	0.02	0.29	scaffold5134|size117394
659225	661187	101902	99910	1963	1993	89.77	0.12	1.7	scaffold5134|size117394
672579	673333	42181	41425	755	757	90.56	0.05	0.64	scaffold5134|size117394
676559	678354	96751	94957	1796	1795	85.16	0.11	1.53	scaffold5134|size117394
685937	690164	116377	112104	4228	4274	92.25	0.26	3.64	scaffold5134|size117394
691736	692437	45816	45085	702	732	82.86	0.04	0.62	scaffold5134|size117394
692936	694180	109100	107827	1245	1274	92.88	0.08	1.09	scaffold5134|size117394
694470	696217	107838	106071	1748	1768	92.83	0.11	1.51	scaffold5134|size117394
698159	699794	101541	99909	1636	1633	91.58	0.1	1.39	scaffold5134|size117394
699023	699792	42187	41425	770	763	93.26	0.05	0.65	scaffold5134|size117394
702302	704599	97261	94957	2298	2305	87.26	0.14	1.96	scaffold5134|size117394
705218	706694	41427	39941	1477	1487	95.43	0.09	1.27	scaffold5134|size117394
705218	706694	99913	98427	1477	1487	95.36	0.09	1.27	scaffold5134|size117394
713810	714655	39945	39094	846	852	91.36	0.05	0.73	scaffold5134|size117394
714960	715323	39101	38752	364	350	88.28	0.02	0.3	scaffold5134|size117394
784148	784749	47640	47035	602	606	91.76	0.04	0.52	scaffold5134|size117394
795040	795754	114436	113714	715	723	92.14	0.04	0.62	scaffold5134|size117394
814887	815829	12152	11215	943	938	87.37	0.06	0.8	scaffold5134|size117394
827538	828441	8757	7858	904	900	93.92	0.06	0.77	scaffold5134|size117394
884544	885623	80337	79266	1080	1072	83.96	0.07	0.91	scaffold5134|size117394
891140	892846	77415	75728	1707	1688	81.38	0.1	1.44	scaffold5134|size117394
908604	908820	42889	42673	217	217	94.93	0.01	0.18	scaffold5134|size117394
927850	929739	82948	81059	1890	1890	84.97	0.12	1.61	scaffold5134|size117394
933720	934786	14059	12997	1067	1063	88.05	0.07	0.91	scaffold5134|size117394
944758	946428	24064	22406	1671	1659	90.03	0.1	1.41	scaffold5134|size117394
948273	949092	85123	84343	820	781	78.71	0.05	0.67	scaffold5134|size117394
1014699	1015398	42189	42889	700	701	92.45	0.04	0.6	scaffold5134|size117394
1058401	1059556	19282	18123	1156	1160	85.43	0.07	0.99	scaffold5134|size117394
1069409	1070474	12997	14059	1066	1063	83.3	0.07	0.91	scaffold5134|size117394
1072104	1072964	78766	79624	861	859	81.89	0.05	0.73	scaffold5134|size117394
1072984	1073733	16804	17544	750	741	85.75	0.05	0.63	scaffold5134|size117394
1074212	1074938	8341	9064	727	724	92.57	0.04	0.62	scaffold5134|size117394
1074607	1074848	65593	65834	242	242	94.65	0.01	0.21	scaffold5134|size117394
1075056	1076903	9194	11027	1848	1834	83.46	0.11	1.56	scaffold5134|size117394
1077107	1078828	11208	12881	1722	1674	82.64	0.11	1.43	scaffold5134|size117394
1078426	1079499	12997	14059	1074	1063	83.89	0.07	0.91	scaffold5134|size117394
1159715	1162029	116377	114068	2315	2310	96.63	0.14	1.97	scaffold5134|size117394
1159883	1160904	117394	116379	1022	1016	97.65	0.06	0.87	scaffold5134|size117394
1162414	1162989	100484	99909	576	576	97.05	0.04	0.49	scaffold5134|size117394
1164541	1166292	113861	112104	1752	1758	97.78	0.11	1.5	scaffold5134|size117394
1165848	1166453	47645	47035	606	611	91.83	0.04	0.52	scaffold5134|size117394
1168590	1170013	109100	107648	1424	1453	95.39	0.09	1.24	scaffold5134|size117394
1170621	1174052	97262	93811	3432	3452	96.41	0.21	2.94	scaffold5134|size117394
1174135	1175249	107184	106071	1115	1114	97.85	0.07	0.95	scaffold5134|size117394
1176652	1177317	42189	42856	666	668	92.68	0.04	0.57	scaffold5134|size117394
1177420	1179379	93502	91543	1960	1960	96.38	0.12	1.67	scaffold5134|size117394
1178060	1184167	91541	85414	6108	6128	95.65	0.37	5.22	scaffold5134|size117394
1184169	1185072	101399	100486	904	914	93.78	0.06	0.78	scaffold5134|size117394
1188033	1190784	97262	94511	2752	2752	95.8	0.17	2.34	scaffold5134|size117394
1198049	1203808	60656	54883	5760	5774	96.58	0.35	4.92	scaffold5134|size117394
1204804	1208231	54225	50727	3428	3499	95.57	0.21	2.98	scaffold5134|size117394
1208465	1210662	50663	48524	2198	2140	93.21	0.13	1.82	scaffold5134|size117394
1210530	1211412	48522	47643	883	880	94.11	0.05	0.75	scaffold5134|size117394
1210823	1213984	47645	44437	3162	3209	94.33	0.19	2.73	scaffold5134|size117394
1215552	1218572	44434	41425	3021	3010	94.64	0.18	2.56	scaffold5134|size117394
1217813	1218574	100677	99909	762	769	92.88	0.05	0.66	scaffold5134|size117394
1221064	1223363	97261	94957	2300	2305	86.18	0.14	1.96	scaffold5134|size117394
1224004	1224625	41427	40805	622	623	95.99	0.04	0.53	scaffold5134|size117394
1224008	1224625	99909	99291	618	619	95.96	0.04	0.53	scaffold5134|size117394
1224639	1226270	40348	38721	1632	1628	94.59	0.1	1.39	scaffold5134|size117394
1224639	1225315	98834	98164	677	671	94.98	0.04	0.57	scaffold5134|size117394
1226282	1227367	38560	37478	1086	1083	90.2	0.07	0.92	scaffold5134|size117394
1236214	1246929	38348	27545	10716	10804	94.16	0.65	9.2	scaffold5134|size117394
1247070	1250284	16176	12991	3215	3186	95.6	0.2	2.71	scaffold5134|size117394
1249873	1253588	12885	9196	3716	3690	95.92	0.23	3.14	scaffold5134|size117394
1253697	1255360	9076	7436	1664	1641	93.65	0.1	1.4	scaffold5134|size117394
1258257	1260549	5984	3692	2293	2293	96.12	0.14	1.95	scaffold5134|size117394
1260891	1261398	501	1	508	501	93.32	0.03	0.43	scaffold5134|size117394
1306482	1308783	80412	78118	2302	2295	85.17	0.14	1.95	scaffold5134|size117394
1340839	1343429	88750	86152	2591	2599	84.44	0.16	2.21	scaffold5134|size117394
1351209	1352279	93910	92837	1071	1074	87.27	0.07	0.91	scaffold5134|size117394
1352770	1354118	91030	89693	1349	1338	87.86	0.08	1.14	scaffold5134|size117394
1352770	1353588	92351	91543	819	809	87.23	0.05	0.69	scaffold5134|size117394
1367757	1371004	82948	79704	3248	3245	82.39	0.2	2.76	scaffold5134|size117394
1422629	1422987	54227	54576	359	350	86.7	0.02	0.3	scaffold5134|size117394
1460918	1462109	94086	92900	1192	1187	86.64	0.07	1.01	scaffold5134|size117394
1462415	1464358	91385	89466	1944	1920	85.98	0.12	1.64	scaffold5134|size117394
1462415	1463300	92706	91829	886	878	83.61	0.05	0.75	scaffold5134|size117394
1472423	1473534	114829	113714	1112	1116	89.47	0.07	0.95	scaffold5134|size117394
1487218	1487645	102200	102627	428	428	94.19	0.03	0.36	scaffold5134|size117394
1566281	1567571	51442	50184	1291	1259	84.23	0.08	1.07	scaffold5134|size117394
1578607	1583045	38601	34105	4439	4497	88.34	0.27	3.83	scaffold5134|size117394
1583570	1585994	33577	31164	2425	2414	83	0.15	2.06	scaffold5134|size117394
490604	498198	56927	64540	7595	7614	92.27	0.46	7.11	scaffold5426|size107073
498784	500243	65072	66519	1460	1448	93.63	0.09	1.35	scaffold5426|size107073
499586	501387	66521	68339	1802	1819	94.02	0.11	1.7	scaffold5426|size107073
502452	503235	71342	72161	784	820	91.34	0.05	0.77	scaffold5426|size107073
503763	504924	76143	77304	1162	1162	93.8	0.07	1.09	scaffold5426|size107073
529505	532002	76793	74334	2498	2460	87.22	0.15	2.3	scaffold5426|size107073
531933	532619	71339	70658	687	682	93.06	0.04	0.64	scaffold5426|size107073
532765	533275	72161	71618	511	544	89.17	0.03	0.51	scaffold5426|size107073
541900	542372	9707	10179	473	473	92.18	0.03	0.44	scaffold5426|size107073
544220	545010	12129	12920	791	792	88.83	0.05	0.74	scaffold5426|size107073
653185	654607	11502	12920	1423	1419	86.05	0.09	1.33	scaffold5426|size107073
655143	658436	12920	16210	3294	3291	84.07	0.2	3.07	scaffold5426|size107073
661386	664135	10181	12920	2750	2740	87.34	0.17	2.56	scaffold5426|size107073
665068	667551	12970	15429	2484	2460	83.6	0.15	2.3	scaffold5426|size107073
668401	671785	16312	19762	3385	3451	89.93	0.21	3.22	scaffold5426|size107073
690701	691634	10398	11339	934	942	86.7	0.06	0.88	scaffold5426|size107073
715431	715968	87687	88211	538	525	85.74	0.03	0.49	scaffold5426|size107073
776354	778079	80097	81818	1726	1722	93.14	0.11	1.61	scaffold5426|size107073
776674	779941	81978	85223	3268	3246	87.69	0.2	3.03	scaffold5426|size107073
790551	792262	20742	22503	1712	1762	89.24	0.1	1.65	scaffold5426|size107073
791794	793179	23465	24856	1386	1392	95.76	0.08	1.3	scaffold5426|size107073
809238	810213	27485	28450	976	966	84.39	0.06	0.9	scaffold5426|size107073
941171	942794	40773	42413	1624	1641	83.92	0.1	1.53	scaffold5426|size107073
1094080	1094890	48721	49512	811	792	86	0.05	0.74	scaffold5426|size107073
1131875	1133597	80072	81788	1723	1717	92.37	0.11	1.6	scaffold5426|size107073
1132219	1134561	81978	84317	2343	2340	91.02	0.14	2.19	scaffold5426|size107073
1166300	1167053	10181	10934	754	754	90.24	0.05	0.7	scaffold5426|size107073
1194188	1196271	87631	89671	2084	2041	86.88	0.13	1.91	scaffold5426|size107073
1194885	1196040	318	1481	1156	1164	86.58	0.07	1.09	scaffold5426|size107073
1197163	1198723	3554	5104	1561	1551	84.86	0.1	1.45	scaffold5426|size107073
1198877	1201802	5249	8214	2926	2966	82.51	0.18	2.77	scaffold5426|size107073
1211289	1212296	10181	11174	1008	994	82.15	0.06	0.93	scaffold5426|size107073
1269191	1269816	24229	24856	626	628	96.18	0.04	0.59	scaffold5426|size107073
1270816	1272271	25468	26919	1456	1452	86.82	0.09	1.36	scaffold5426|size107073
1328466	1329886	48671	50085	1421	1415	86.39	0.09	1.32	scaffold5426|size107073
1336875	1338486	87880	89450	1612	1571	86.81	0.1	1.47	scaffold5426|size107073
1337321	1338660	318	1654	1340	1337	89.73	0.08	1.25	scaffold5426|size107073
1338491	1339277	89744	90519	787	776	84.36	0.05	0.72	scaffold5426|size107073
1348015	1350881	7280	10179	2867	2900	90.43	0.18	2.71	scaffold5426|size107073
1350796	1351208	10181	10593	413	413	94.67	0.03	0.39	scaffold5426|size107073
1452259	1455561	12923	16221	3303	3299	84.87	0.2	3.08	scaffold5426|size107073
1455586	1457748	16427	18637	2163	2211	81.96	0.13	2.06	scaffold5426|size107073
1497542	1498900	21059	22479	1359	1421	89.41	0.08	1.33	scaffold5426|size107073
1498456	1498900	23465	23909	445	445	96.63	0.03	0.42	scaffold5426|size107073
1498932	1500686	25172	26924	1755	1753	97.61	0.11	1.64	scaffold5426|size107073
1500550	1501108	26926	27480	559	555	93.38	0.03	0.52	scaffold5426|size107073
1502250	1507607	27485	32843	5358	5359	97.8	0.33	5	scaffold5426|size107073
1508649	1512342	34814	38577	3694	3764	94.59	0.23	3.52	scaffold5426|size107073
1514172	1515840	40773	42430	1669	1658	96.77	0.1	1.55	scaffold5426|size107073
1515715	1518835	42465	45617	3121	3153	94.15	0.19	2.94	scaffold5426|size107073
1518713	1519832	45619	46738	1120	1120	97.5	0.07	1.05	scaffold5426|size107073
1520139	1522000	46731	48669	1862	1939	92.59	0.11	1.81	scaffold5426|size107073
1521700	1528504	48671	55505	6805	6835	93.94	0.42	6.38	scaffold5426|size107073
1528372	1537274	55588	64522	8903	8935	95.45	0.54	8.34	scaffold5426|size107073
1537115	1537653	64542	65088	539	547	95.07	0.03	0.51	scaffold5426|size107073
1537666	1538423	65756	66519	758	764	95.03	0.05	0.71	scaffold5426|size107073
1537773	1538722	66521	67496	950	976	92.42	0.06	0.91	scaffold5426|size107073
1539611	1540425	71342	72161	815	820	94.52	0.05	0.77	scaffold5426|size107073
1540571	1541263	70658	71339	693	682	93.65	0.04	0.64	scaffold5426|size107073
1541253	1544112	74445	77304	2860	2860	95.44	0.17	2.67	scaffold5426|size107073
1547570	1550337	79053	81820	2768	2768	94.35	0.17	2.59	scaffold5426|size107073
1548851	1549010	81817	81976	160	160	96.25	0.01	0.15	scaffold5426|size107073
1548929	1559019	81978	92051	10091	10074	96.01	0.62	9.41	scaffold5426|size107073
1555386	1556424	414	1481	1039	1068	85.53	0.06	1	scaffold5426|size107073
1557932	1559576	3554	5192	1645	1639	83.81	0.1	1.53	scaffold5426|size107073
1559682	1560701	93367	94388	1020	1022	97.85	0.06	0.95	scaffold5426|size107073
1559953	1561324	6568	7934	1372	1367	86.15	0.08	1.28	scaffold5426|size107073
1560779	1563848	101291	104361	3070	3071	97.95	0.19	2.87	scaffold5426|size107073
1563903	1564139	103919	103683	237	237	93.25	0.01	0.22	scaffold5426|size107073
1565397	1566436	105911	106948	1040	1038	97.31	0.06	0.97	scaffold5426|size107073
1569296	1572015	10181	12920	2720	2740	83.92	0.17	2.56	scaffold5426|size107073
1574080	1576404	13940	16277	2325	2338	85.76	0.14	2.18	scaffold5426|size107073
1576404	1577316	16381	17298	913	918	89.43	0.06	0.86	scaffold5426|size107073
286693	287309	37844	37222	617	623	91.01	0.04	0.67	scaffold5775|size93370
545252	547723	78068	80536	2472	2469	84.67	0.15	2.64	scaffold5775|size93370
573491	574844	25956	27337	1354	1382	88.31	0.08	1.48	scaffold5775|size93370
583887	587802	28075	31998	3916	3924	88.61	0.24	4.2	scaffold5775|size93370
624041	625629	27503	29094	1589	1592	88.35	0.1	1.71	scaffold5775|size93370
660060	661040	87168	88138	981	971	86.68	0.06	1.04	scaffold5775|size93370
692601	694115	77891	79395	1515	1505	82.58	0.09	1.61	scaffold5775|size93370
720572	720939	37688	37321	368	368	92.93	0.02	0.39	scaffold5775|size93370
739733	741819	26819	28916	2087	2098	87.84	0.13	2.25	scaffold5775|size93370
741842	743975	29237	31365	2134	2129	89.92	0.13	2.28	scaffold5775|size93370
769559	773814	27736	31998	4256	4263	87.74	0.26	4.57	scaffold5775|size93370
793158	794538	43623	45009	1381	1387	86.65	0.08	1.49	scaffold5775|size93370
795033	796671	207	1852	1639	1646	91.35	0.1	1.76	scaffold5775|size93370
795187	800038	39725	44566	4852	4842	92.5	0.3	5.19	scaffold5775|size93370
808453	810281	46883	48712	1829	1830	91.36	0.11	1.96	scaffold5775|size93370
810649	812751	49732	51844	2103	2113	91.6	0.13	2.26	scaffold5775|size93370
813688	814809	52853	53982	1122	1130	94	0.07	1.21	scaffold5775|size93370
814706	815129	53984	54406	424	423	95.28	0.03	0.45	scaffold5775|size93370
816646	818024	56653	58026	1379	1374	92.52	0.08	1.47	scaffold5775|size93370
818399	820516	16958	19087	2118	2130	94.76	0.13	2.28	scaffold5775|size93370
818399	820306	32067	33978	1908	1912	93.87	0.12	2.05	scaffold5775|size93370
818399	819385	58023	59006	987	984	96.76	0.06	1.05	scaffold5775|size93370
823795	824250	53534	53982	456	449	93.22	0.03	0.48	scaffold5775|size93370
825034	827527	14585	17056	2494	2472	90.04	0.15	2.65	scaffold5775|size93370
827538	829345	17282	19106	1808	1825	93.71	0.11	1.95	scaffold5775|size93370
843340	843722	53604	53979	383	376	92.95	0.02	0.4	scaffold5775|size93370
847332	848312	32985	33978	981	994	93.57	0.06	1.06	scaffold5775|size93370
917216	918359	52847	53982	1144	1136	93.97	0.07	1.22	scaffold5775|size93370
919143	922167	14585	17581	3025	2997	91.49	0.18	3.21	scaffold5775|size93370
920173	922167	56653	58646	1995	1994	94.69	0.12	2.14	scaffold5775|size93370
941492	943267	59010	60798	1776	1789	92.41	0.11	1.92	scaffold5775|size93370
958598	960357	59014	60768	1760	1755	86.99	0.11	1.88	scaffold5775|size93370
994753	999267	12743	17297	4515	4555	89.29	0.28	4.88	scaffold5775|size93370
994753	995759	52983	53982	1007	1000	93.06	0.06	1.07	scaffold5775|size93370
997567	999267	56653	58362	1701	1710	94.21	0.1	1.83	scaffold5775|size93370
1013803	1014425	37844	37222	623	623	91.99	0.04	0.67	scaffold5775|size93370
1013922	1014130	70544	70751	209	208	95.69	0.01	0.22	scaffold5775|size93370
1016864	1017732	52847	53712	869	866	95.28	0.05	0.93	scaffold5775|size93370
1017730	1019482	15381	17130	1753	1750	92.21	0.11	1.87	scaffold5775|size93370
1017941	1019482	56653	58195	1542	1543	94.17	0.09	1.65	scaffold5775|size93370
1022931	1024188	17824	19106	1258	1283	93.39	0.08	1.37	scaffold5775|size93370
1062247	1063250	52983	53982	1004	1000	93.93	0.06	1.07	scaffold5775|size93370
1064034	1067503	14585	18033	3470	3449	91.84	0.21	3.69	scaffold5775|size93370
1068726	1070532	14126	12329	1807	1798	86.8	0.11	1.93	scaffold5775|size93370
1068800	1069220	54406	53984	421	423	89.62	0.03	0.45	scaffold5775|size93370
1069117	1070097	53982	53002	981	981	92.92	0.06	1.05	scaffold5775|size93370
1074211	1076318	58764	56653	2108	2112	94.28	0.13	2.26	scaffold5775|size93370
1074212	1079680	17698	12205	5469	5494	88.86	0.33	5.88	scaffold5775|size93370
1074212	1075024	32806	31996	813	811	94.23	0.05	0.87	scaffold5775|size93370
1077816	1078237	54406	53984	422	423	90.57	0.03	0.45	scaffold5775|size93370
1078134	1079277	53982	52847	1144	1136	94.14	0.07	1.22	scaffold5775|size93370
1080914	1085247	14798	19106	4334	4309	91.33	0.26	4.61	scaffold5775|size93370
1081707	1084062	56653	59006	2356	2354	94.53	0.14	2.52	scaffold5775|size93370
1083006	1084368	31996	33355	1363	1360	94.51	0.08	1.46	scaffold5775|size93370
1093988	1095234	63211	64478	1247	1268	84.23	0.08	1.36	scaffold5775|size93370
1095118	1095844	64489	65230	727	742	87.01	0.04	0.79	scaffold5775|size93370
1097136	1098333	65233	66445	1198	1213	91.19	0.07	1.3	scaffold5775|size93370
1098973	1100514	67539	69110	1542	1572	89.27	0.09	1.68	scaffold5775|size93370
1105304	1109977	44096	48712	4674	4617	91.27	0.29	4.94	scaffold5775|size93370
1110377	1112594	49732	51969	2218	2238	92.96	0.14	2.4	scaffold5775|size93370
1113093	1113543	52396	52845	451	450	94.24	0.03	0.48	scaffold5775|size93370
1113876	1114939	13517	14583	1064	1067	87.4	0.07	1.14	scaffold5775|size93370
1115167	1117481	14829	17138	2315	2310	90.74	0.14	2.47	scaffold5775|size93370
1115933	1117481	56653	58203	1549	1551	91.28	0.09	1.66	scaffold5775|size93370
1145847	1147178	16996	18328	1332	1333	91.47	0.08	1.43	scaffold5775|size93370
1149605	1150760	21631	22809	1156	1179	85.8	0.07	1.26	scaffold5775|size93370
1293456	1294983	17563	19106	1528	1544	94.32	0.09	1.65	scaffold5775|size93370
1327419	1328301	62097	63015	883	919	90.13	0.05	0.98	scaffold5775|size93370
1328424	1329682	63209	64481	1259	1273	88.99	0.08	1.36	scaffold5775|size93370
1329563	1331525	64489	66433	1963	1945	85.45	0.12	2.08	scaffold5775|size93370
1340839	1341019	93187	93370	181	184	94.02	0.01	0.2	scaffold5775|size93370
1346920	1347670	92109	92853	751	745	96.4	0.05	0.8	scaffold5775|size93370
1347554	1347816	92855	93112	263	258	93.16	0.02	0.28	scaffold5775|size93370
1361882	1362513	65069	65702	632	634	85.35	0.04	0.68	scaffold5775|size93370
1362627	1363267	65815	66445	641	631	82.97	0.04	0.68	scaffold5775|size93370
1379982	1380599	37222	37844	618	623	90.53	0.04	0.67	scaffold5775|size93370
1381510	1386619	11985	17170	5110	5186	94.05	0.31	5.55	scaffold5775|size93370
1382127	1383255	52847	53982	1129	1136	88.64	0.07	1.22	scaffold5775|size93370
1385045	1386619	56653	58235	1575	1583	93.43	0.1	1.7	scaffold5775|size93370
1386621	1390136	40555	44031	3516	3477	87.06	0.21	3.72	scaffold5775|size93370
1386621	1387277	1197	1852	657	656	92.89	0.04	0.7	scaffold5775|size93370
1387690	1389931	2265	4492	2242	2228	96.83	0.14	2.39	scaffold5775|size93370
1390467	1394736	44371	48638	4270	4268	88.38	0.26	4.57	scaffold5775|size93370
1394855	1397109	49732	51969	2255	2238	91.15	0.14	2.4	scaffold5775|size93370
1397334	1398411	11985	13065	1078	1081	92.8	0.07	1.16	scaffold5775|size93370
1400681	1400911	21399	21629	231	231	97.84	0.01	0.25	scaffold5775|size93370
1401047	1402222	21631	22809	1176	1179	94.5	0.07	1.26	scaffold5775|size93370
1403474	1403757	23631	23913	284	283	95.07	0.02	0.3	scaffold5775|size93370
1403760	1407798	13145	17245	4039	4101	93.97	0.25	4.39	scaffold5775|size93370
1407809	1408452	23863	24507	644	645	95.22	0.04	0.69	scaffold5775|size93370
1408581	1409354	24509	25282	774	774	95.87	0.05	0.83	scaffold5775|size93370
1409341	1420069	25579	36340	10729	10762	94.54	0.66	11.53	scaffold5775|size93370
1415745	1416798	57952	59003	1054	1052	96.3	0.06	1.13	scaffold5775|size93370
1415746	1417181	16888	18320	1436	1433	95.27	0.09	1.53	scaffold5775|size93370
1420062	1422378	38515	40884	2317	2370	91.86	0.14	2.54	scaffold5775|size93370
1421217	1422378	362	1529	1162	1168	92.32	0.07	1.25	scaffold5775|size93370
1422998	1423296	37421	37719	299	299	92.98	0.02	0.32	scaffold5775|size93370
1423094	1423296	70751	70549	203	203	96.55	0.01	0.22	scaffold5775|size93370
1423831	1424288	22250	21791	458	460	84.6	0.03	0.49	scaffold5775|size93370
1437907	1439702	59010	60798	1796	1789	95.16	0.11	1.92	scaffold5775|size93370
1440005	1441231	61760	63015	1227	1256	93.81	0.07	1.35	scaffold5775|size93370
1441231	1442516	63181	64484	1286	1304	94.48	0.08	1.4	scaffold5775|size93370
1442518	1444352	64610	66445	1835	1836	94.45	0.11	1.97	scaffold5775|size93370
1444349	1445055	66833	67537	707	705	92.22	0.04	0.76	scaffold5775|size93370
1445483	1446782	67772	69070	1300	1299	95.15	0.08	1.39	scaffold5775|size93370
1446785	1448360	74271	75842	1576	1572	95.37	0.1	1.68	scaffold5775|size93370
1448411	1449936	72546	74059	1526	1514	94.37	0.09	1.62	scaffold5775|size93370
1448411	1449186	69698	70465	776	768	93.81	0.05	0.82	scaffold5775|size93370
1449950	1454449	76077	80536	4500	4460	95.94	0.28	4.78	scaffold5775|size93370
1459933	1461372	87168	88602	1440	1435	95.14	0.09	1.54	scaffold5775|size93370
1472602	1474451	1	1852	1850	1852	93.02	0.11	1.98	scaffold5775|size93370
1472966	1481972	39726	48712	9007	8987	95.82	0.55	9.63	scaffold5775|size93370
1481872	1482382	48717	49233	511	517	93.62	0.03	0.55	scaffold5775|size93370
1482144	1486799	49235	53879	4656	4645	94.09	0.28	4.97	scaffold5775|size93370
1486799	1487251	53984	54437	453	454	97.58	0.03	0.49	scaffold5775|size93370
1488605	1491118	14585	17108	2514	2524	90.65	0.15	2.7	scaffold5775|size93370
1489594	1491118	56650	58173	1525	1524	95.87	0.09	1.63	scaffold5775|size93370
1491283	1493239	64489	66445	1957	1957	94.39	0.12	2.1	scaffold5775|size93370
1493236	1493873	66833	67469	638	637	94.51	0.04	0.68	scaffold5775|size93370
1493885	1494819	69053	69986	935	934	94.87	0.06	1	scaffold5775|size93370
1493885	1494819	71909	72834	935	926	94.01	0.06	0.99	scaffold5775|size93370
1494830	1497531	73941	76594	2702	2654	93.79	0.17	2.84	scaffold5775|size93370
1553036	1555377	74168	76504	2342	2337	84.73	0.14	2.5	scaffold5775|size93370
1568680	1570037	75793	77159	1358	1367	87.42	0.08	1.46	scaffold5775|size93370
1574116	1575244	79407	80554	1129	1148	86.86	0.07	1.23	scaffold5775|size93370
672728	673065	59224	59559	338	336	87.61	0.02	0.22	scaffold5837|size149649
692798	694180	1	1398	1383	1398	85.91	0.08	0.93	scaffold5837|size149649
694481	695198	1400	2112	718	713	85.12	0.04	0.48	scaffold5837|size149649
720948	721828	134022	133132	881	891	86.85	0.05	0.6	scaffold5837|size149649
783665	784877	136993	138202	1213	1210	86.09	0.07	0.81	scaffold5837|size149649
791501	791838	59222	59559	338	338	94.69	0.02	0.23	scaffold5837|size149649
791900	794534	59702	62367	2635	2666	94.01	0.16	1.78	scaffold5837|size149649
797877	800037	59727	61933	2161	2207	85.66	0.13	1.47	scaffold5837|size149649
800111	801328	62361	63584	1218	1224	85.68	0.07	0.82	scaffold5837|size149649
806133	806969	63588	64398	837	811	86.16	0.05	0.54	scaffold5837|size149649
814887	815829	35124	36063	943	940	87.59	0.06	0.63	scaffold5837|size149649
818399	821177	74092	76882	2779	2791	93.87	0.17	1.87	scaffold5837|size149649
827538	829396	74415	76268	1859	1854	95	0.11	1.24	scaffold5837|size149649
845530	847321	72702	74498	1792	1797	92.56	0.11	1.2	scaffold5837|size149649
847332	850678	75013	78346	3347	3334	93.14	0.2	2.23	scaffold5837|size149649
875067	876178	114186	115311	1112	1126	88.52	0.07	0.75	scaffold5837|size149649
893780	894829	52338	53380	1050	1043	84.5	0.06	0.7	scaffold5837|size149649
911440	913270	75872	77690	1831	1819	93.14	0.11	1.22	scaffold5837|size149649
915962	917069	78343	79446	1108	1104	94.77	0.07	0.74	scaffold5837|size149649
922274	929968	79436	87271	7695	7836	86.65	0.47	5.24	scaffold5837|size149649
927278	927840	63343	63911	563	569	85.24	0.03	0.38	scaffold5837|size149649
927845	928409	64041	64604	565	564	89.07	0.03	0.38	scaffold5837|size149649
929972	935463	66138	71595	5492	5458	86.19	0.34	3.65	scaffold5837|size149649
933720	935089	33736	35099	1370	1364	85.45	0.08	0.91	scaffold5837|size149649
947067	949295	82037	84254	2229	2218	81.61	0.14	1.48	scaffold5837|size149649
949460	950276	84264	85076	817	813	83.56	0.05	0.54	scaffold5837|size149649
982607	984556	113641	115616	1950	1976	86.78	0.12	1.32	scaffold5837|size149649
999278	1000825	76271	77822	1548	1552	92.81	0.09	1.04	scaffold5837|size149649
1017919	1019482	72702	74263	1564	1562	92.78	0.1	1.04	scaffold5837|size149649
1024301	1026023	76615	78346	1723	1732	91.42	0.11	1.16	scaffold5837|size149649
1057162	1059521	100427	102812	2360	2386	82.93	0.14	1.59	scaffold5837|size149649
1058401	1059556	28496	29648	1156	1153	84.55	0.07	0.77	scaffold5837|size149649
1065036	1067503	72702	75169	2468	2468	94.25	0.15	1.65	scaffold5837|size149649
1068733	1070744	71595	69589	2012	2007	82.66	0.12	1.34	scaffold5837|size149649
1069085	1070474	35122	33736	1390	1387	83.13	0.08	0.93	scaffold5837|size149649
1071726	1072914	68624	67407	1189	1218	79.66	0.07	0.81	scaffold5837|size149649
1072978	1073719	103844	103102	742	743	83.4	0.05	0.5	scaffold5837|size149649
1073994	1074195	102844	102643	202	202	80.79	0.01	0.13	scaffold5837|size149649
1074212	1076340	74834	72702	2129	2133	93.68	0.13	1.43	scaffold5837|size149649
1074212	1074760	42018	41470	549	549	95.11	0.03	0.37	scaffold5837|size149649
1074596	1076903	38518	36253	2308	2266	84.59	0.14	1.51	scaffold5837|size149649
1076693	1080013	72697	69344	3321	3354	83.05	0.2	2.24	scaffold5837|size149649
1077107	1078056	36070	35126	950	945	85.07	0.06	0.63	scaffold5837|size149649
1081685	1087375	72702	78344	5691	5643	92.55	0.35	3.77	scaffold5837|size149649
1083006	1083437	38088	38519	432	432	96.53	0.03	0.29	scaffold5837|size149649
1083252	1084303	41450	42501	1052	1052	93.57	0.06	0.7	scaffold5837|size149649
1094390	1095834	113641	115111	1445	1471	88.43	0.09	0.98	scaffold5837|size149649
1099587	1100451	110230	111085	865	856	83.93	0.05	0.57	scaffold5837|size149649
1105303	1107049	61466	63204	1747	1739	87.17	0.11	1.16	scaffold5837|size149649
1113881	1115153	70992	72261	1273	1270	87.04	0.08	0.85	scaffold5837|size149649
1145985	1147729	41450	43195	1745	1746	88.76	0.11	1.17	scaffold5837|size149649
1164689	1166709	136308	138329	2021	2022	87.89	0.12	1.35	scaffold5837|size149649
1176389	1177014	134504	135132	626	629	91.59	0.04	0.42	scaffold5837|size149649
1177420	1179909	138745	141231	2490	2487	86.02	0.15	1.66	scaffold5837|size149649
1180483	1183420	142213	145171	2938	2959	83.56	0.18	1.98	scaffold5837|size149649
1193963	1196041	130237	132334	2079	2098	88.49	0.13	1.4	scaffold5837|size149649
1213532	1217187	1	3640	3656	3640	94.96	0.22	2.43	scaffold5837|size149649
1217449	1217807	135131	134776	359	356	90.25	0.02	0.24	scaffold5837|size149649
1237338	1238486	8478	9622	1149	1145	95.91	0.07	0.77	scaffold5837|size149649
1239628	1241601	11789	13760	1974	1972	95.4	0.12	1.32	scaffold5837|size149649
1247070	1254071	31596	38519	7002	6924	93.17	0.43	4.63	scaffold5837|size149649
1253957	1261916	41521	49451	7960	7931	95.34	0.49	5.3	scaffold5837|size149649
1261710	1261902	49453	49645	193	193	92.75	0.01	0.13	scaffold5837|size149649
1261902	1268503	49766	56373	6602	6608	96.84	0.4	4.42	scaffold5837|size149649
1269191	1277374	60362	68578	8184	8217	94.62	0.5	5.49	scaffold5837|size149649
1277375	1282203	69280	74107	4829	4828	96.22	0.3	3.23	scaffold5837|size149649
1283536	1292056	65456	73986	8521	8531	95.2	0.52	5.7	scaffold5837|size149649
1292086	1293037	83295	84261	952	967	91.26	0.06	0.65	scaffold5837|size149649
1293456	1302092	74699	83293	8637	8595	95.11	0.53	5.74	scaffold5837|size149649
1302543	1305681	84005	87156	3139	3152	93.7	0.19	2.11	scaffold5837|size149649
1305896	1307716	87146	89017	1821	1872	92.6	0.11	1.25	scaffold5837|size149649
1316737	1317390	94951	95601	654	651	96.79	0.04	0.44	scaffold5837|size149649
1328823	1332738	113640	117594	3916	3955	94.22	0.24	2.64	scaffold5837|size149649
1329910	1331507	106352	107921	1598	1570	78.39	0.1	1.05	scaffold5837|size149649
1331812	1333878	107926	110014	2067	2089	79.33	0.13	1.4	scaffold5837|size149649
1332505	1335251	117596	120376	2747	2781	94.69	0.17	1.86	scaffold5837|size149649
1335239	1336873	129934	131558	1635	1625	94.57	0.1	1.09	scaffold5837|size149649
1336875	1340785	130715	134635	3911	3921	95.31	0.24	2.62	scaffold5837|size149649
1340839	1344961	142576	146699	4123	4124	95.67	0.25	2.76	scaffold5837|size149649
1345060	1346879	146699	148516	1820	1818	95.93	0.11	1.21	scaffold5837|size149649
1346914	1347536	141282	141902	623	621	95.35	0.04	0.41	scaffold5837|size149649
1347465	1347816	142158	142501	352	344	92.05	0.02	0.23	scaffold5837|size149649
1347828	1354232	134947	141345	6405	6399	93.74	0.39	4.28	scaffold5837|size149649
1354271	1355627	148298	149649	1357	1352	96.24	0.08	0.9	scaffold5837|size149649
1365065	1367506	81743	84184	2442	2442	85.21	0.15	1.63	scaffold5837|size149649
1372122	1373451	142376	143695	1330	1320	84.18	0.08	0.88	scaffold5837|size149649
1379725	1380676	134754	133791	952	964	89.26	0.06	0.64	scaffold5837|size149649
1392752	1395262	85141	87690	2511	2550	86.15	0.15	1.7	scaffold5837|size149649
1395261	1396710	66842	68283	1450	1442	86.16	0.09	0.96	scaffold5837|size149649
1398424	1399895	75253	76728	1472	1476	91.91	0.09	0.99	scaffold5837|size149649
1406122	1407798	72703	74378	1677	1676	92.62	0.1	1.12	scaffold5837|size149649
1415744	1416175	38087	38519	432	433	95.84	0.03	0.29	scaffold5837|size149649
1415745	1417710	74023	75987	1966	1965	94.44	0.12	1.31	scaffold5837|size149649
1416175	1417042	41635	42501	868	867	92.91	0.05	0.58	scaffold5837|size149649
1425277	1430754	64468	69947	5478	5480	88.46	0.33	3.66	scaffold5837|size149649
1441664	1444340	113641	116365	2677	2725	86.06	0.16	1.82	scaffold5837|size149649
1445909	1446763	110230	111082	855	853	85.1	0.05	0.57	scaffold5837|size149649
1446796	1448400	128957	130563	1605	1607	85.76	0.1	1.07	scaffold5837|size149649
1448414	1449738	127503	128778	1325	1276	83.2	0.08	0.85	scaffold5837|size149649
1462221	1464194	139330	141311	1974	1982	86.02	0.12	1.32	scaffold5837|size149649
1479883	1481359	85141	86596	1477	1456	87.44	0.09	0.97	scaffold5837|size149649
1485375	1487220	69693	71528	1846	1836	86.93	0.11	1.23	scaffold5837|size149649
1494206	1494814	127178	127772	609	595	84.92	0.04	0.4	scaffold5837|size149649
1495050	1496334	128837	130139	1285	1303	84.2	0.08	0.87	scaffold5837|size149649
1498164	1498900	59222	60042	737	821	83.94	0.05	0.55	scaffold5837|size149649
1499228	1501257	62014	64041	2030	2028	88.3	0.12	1.36	scaffold5837|size149649
1501275	1504782	85182	88767	3508	3586	86.67	0.21	2.4	scaffold5837|size149649
1511028	1512122	101772	102869	1095	1098	79.1	0.07	0.73	scaffold5837|size149649
1512344	1513602	103100	104362	1259	1263	81.56	0.08	0.84	scaffold5837|size149649
1522051	1523137	113641	114713	1087	1073	87.92	0.07	0.72	scaffold5837|size149649
1553033	1556424	128840	132334	3392	3495	85.23	0.21	2.34	scaffold5837|size149649
1580089	1581124	8591	9622	1036	1032	90.09	0.06	0.69	scaffold5837|size149649
1582265	1583045	11789	12567	781	779	85.95	0.05	0.52	scaffold5837|size149649
1622838	1624016	133949	135132	1179	1184	86.77	0.07	0.79	scaffold5837|size149649
720948	721828	58155	57262	881	894	87.36	0.05	1.12	scaffold6112|size80095
849550	850678	7	1135	1129	1129	92.4	0.07	1.41	scaffold6112|size80095
859493	865564	36532	42605	6072	6074	84.59	0.37	7.58	scaffold6112|size80095
876176	876683	38750	39264	508	515	91.07	0.03	0.64	scaffold6112|size80095
892222	892722	33994	33487	501	508	84.84	0.03	0.63	scaffold6112|size80095
896031	897549	16085	17617	1519	1533	87.75	0.09	1.91	scaffold6112|size80095
915962	917069	1132	2235	1108	1104	94.77	0.07	1.38	scaffold6112|size80095
922274	928524	2225	8613	6251	6389	87.49	0.38	7.98	scaffold6112|size80095
947067	949250	4826	6998	2184	2173	81.76	0.13	2.71	scaffold6112|size80095
949468	950276	7061	7866	809	806	83.64	0.05	1.01	scaffold6112|size80095
983133	983805	48185	48869	673	685	90.96	0.04	0.86	scaffold6112|size80095
1005392	1008404	36424	39450	3013	3027	84.77	0.18	3.78	scaffold6112|size80095
1019542	1020388	22928	23763	847	836	82.71	0.05	1.04	scaffold6112|size80095
1024911	1026023	1	1135	1113	1135	90.96	0.07	1.42	scaffold6112|size80095
1036326	1037815	41120	42605	1490	1486	85.02	0.09	1.86	scaffold6112|size80095
1042538	1044007	48185	49699	1470	1515	85.22	0.09	1.89	scaffold6112|size80095
1057161	1059463	27449	29779	2303	2331	82.99	0.14	2.91	scaffold6112|size80095
1093635	1095834	46884	49140	2200	2257	85.55	0.13	2.82	scaffold6112|size80095
1107869	1108295	7931	8357	427	427	92.04	0.03	0.53	scaffold6112|size80095
1164689	1166709	60441	62453	2021	2013	88.04	0.12	2.51	scaffold6112|size80095
1176389	1177014	58637	59269	626	633	90.85	0.04	0.79	scaffold6112|size80095
1177420	1179909	62869	65361	2490	2493	86.34	0.15	3.11	scaffold6112|size80095
1180483	1183952	66186	69671	3470	3486	82.57	0.21	4.35	scaffold6112|size80095
1194188	1196040	54606	56464	1853	1859	88.34	0.11	2.32	scaffold6112|size80095
1226856	1227315	39797	40258	460	462	89.01	0.03	0.58	scaffold6112|size80095
1292086	1292981	6084	6975	896	892	92.78	0.05	1.11	scaffold6112|size80095
1295979	1302092	3	6082	6114	6080	95.02	0.37	7.59	scaffold6112|size80095
1302543	1304357	6794	8613	1815	1820	92.94	0.11	2.27	scaffold6112|size80095
1306515	1307716	11742	12906	1202	1165	92.85	0.07	1.45	scaffold6112|size80095
1312950	1314965	16085	18106	2016	2022	95.26	0.12	2.52	scaffold6112|size80095
1315235	1318327	19508	22650	3093	3143	94.63	0.19	3.92	scaffold6112|size80095
1318378	1324694	36309	42612	6317	6304	95.3	0.39	7.87	scaffold6112|size80095
1324680	1336873	43486	55698	12194	12213	94.52	0.75	15.25	scaffold6112|size80095
1336895	1340785	54875	58768	3891	3894	96.23	0.24	4.86	scaffold6112|size80095
1340839	1344804	66541	70495	3966	3955	95.75	0.24	4.94	scaffold6112|size80095
1344550	1346879	70497	72821	2330	2325	96.35	0.14	2.9	scaffold6112|size80095
1346914	1347512	65412	66010	599	599	97.33	0.04	0.75	scaffold6112|size80095
1347465	1347816	66129	66466	352	338	91.48	0.02	0.42	scaffold6112|size80095
1347828	1354232	59084	65475	6405	6392	94.51	0.39	7.98	scaffold6112|size80095
1354271	1356664	72603	74975	2394	2373	95.49	0.15	2.96	scaffold6112|size80095
1356826	1358325	75686	77200	1500	1515	91.74	0.09	1.89	scaffold6112|size80095
1358052	1358793	38915	38173	742	743	84.2	0.05	0.93	scaffold6112|size80095
1358803	1361509	45449	48150	2707	2702	84.36	0.17	3.37	scaffold6112|size80095
1360577	1361869	78392	79678	1293	1287	94.29	0.08	1.61	scaffold6112|size80095
1365065	1367506	4532	6973	2442	2442	85.21	0.15	3.05	scaffold6112|size80095
1379725	1380676	58891	57924	952	968	89.2	0.06	1.21	scaffold6112|size80095
1441259	1442881	47237	48869	1623	1633	89.19	0.1	2.04	scaffold6112|size80095
1447767	1448360	54121	54711	594	591	91.43	0.04	0.74	scaffold6112|size80095
1461094	1462107	62454	63460	1014	1007	89.18	0.06	1.26	scaffold6112|size80095
1462221	1464194	63455	65441	1974	1987	85.92	0.12	2.48	scaffold6112|size80095
1503789	1504986	11742	12906	1198	1165	87.1	0.07	1.45	scaffold6112|size80095
1506458	1507430	74097	75062	973	966	84.62	0.06	1.21	scaffold6112|size80095
1521372	1523137	46953	48714	1766	1762	86.22	0.11	2.2	scaffold6112|size80095
1521632	1522568	78392	79329	937	938	86.24	0.06	1.17	scaffold6112|size80095
1554121	1555377	54128	55364	1257	1237	90.48	0.08	1.54	scaffold6112|size80095
168789	169772	47491	46509	984	983	85.45	0.06	1.29	scaffold6206|size76414
170727	171629	46510	47413	903	904	89.1	0.06	1.18	scaffold6206|size76414
173877	174795	46554	47460	919	907	89.57	0.06	1.19	scaffold6206|size76414
659266	660028	48268	47506	763	763	89.57	0.05	1	scaffold6206|size76414
668776	670566	52673	50893	1791	1781	86.67	0.11	2.33	scaffold6206|size76414
672771	676250	45928	42363	3480	3566	83.74	0.21	4.67	scaffold6206|size76414
676916	677559	40590	39940	644	651	86.39	0.04	0.85	scaffold6206|size76414
676916	677205	41693	41405	290	289	89.31	0.02	0.38	scaffold6206|size76414
697809	698626	48297	47506	818	792	83.13	0.05	1.04	scaffold6206|size76414
699197	702508	45954	42623	3312	3332	84.97	0.2	4.36	scaffold6206|size76414
790128	790942	48299	47520	815	780	82.87	0.05	1.02	scaffold6206|size76414
1456303	1457174	52176	51307	872	870	84.9	0.05	1.14	scaffold6206|size76414
1573907	1574073	70850	71021	167	172	93.6	0.01	0.23	scaffold6206|size76414
1576707	1577317	52673	52063	611	611	89.22	0.04	0.8	scaffold6206|size76414
672937	673644	47763	47055	708	709	91.69	0.04	1.29	scaffold6920|size55063
674262	675994	46356	44622	1733	1735	84.93	0.11	3.15	scaffold6920|size55063
676559	677749	44317	43140	1191	1178	86.43	0.07	2.14	scaffold6920|size55063
694581	696217	55063	53411	1637	1653	93.06	0.1	3	scaffold6920|size55063
699393	703993	47763	43132	4601	4632	91.37	0.28	8.41	scaffold6920|size55063
884545	885623	26058	24989	1079	1070	83.95	0.07	1.94	scaffold6920|size55063
891140	892846	23108	21422	1707	1687	81.3	0.1	3.06	scaffold6920|size55063
928031	929706	28493	26818	1676	1676	84.61	0.1	3.04	scaffold6920|size55063
948273	949092	31707	30919	820	789	79.33	0.05	1.43	scaffold6920|size55063
1072104	1072964	24490	25346	861	857	81.97	0.05	1.56	scaffold6920|size55063
1074542	1074848	8726	9032	307	307	93.83	0.02	0.56	scaffold6920|size55063
1149766	1150383	18965	18329	618	637	84.22	0.04	1.16	scaffold6920|size55063
1162588	1164539	47763	45771	1952	1993	94.29	0.12	3.62	scaffold6920|size55063
1170020	1172311	45413	43126	2292	2288	95.32	0.14	4.16	scaffold6920|size55063
1173210	1174052	41184	40342	843	843	95.73	0.05	1.53	scaffold6920|size55063
1174135	1175249	54524	53411	1115	1114	97.94	0.07	2.02	scaffold6920|size55063
1177420	1179542	40033	37877	2123	2157	94.72	0.13	3.92	scaffold6920|size55063
1178313	1184162	37865	32003	5850	5863	95.44	0.36	10.65	scaffold6920|size55063
1185227	1189738	47674	43126	4512	4549	94.14	0.28	8.26	scaffold6920|size55063
1198049	1203072	5999	968	5024	5032	96.91	0.31	9.14	scaffold6920|size55063
1203205	1203835	633	1	631	633	95.29	0.04	1.15	scaffold6920|size55063
1218173	1222757	47763	43132	4585	4632	90.25	0.28	8.41	scaffold6920|size55063
1306482	1308783	26134	23841	2302	2294	85.34	0.14	4.17	scaffold6920|size55063
1340839	1343425	35332	32733	2587	2600	84.23	0.16	4.72	scaffold6920|size55063
1351209	1352313	40441	39337	1105	1105	87.57	0.07	2.01	scaffold6920|size55063
1352770	1354118	37606	36269	1349	1338	87.86	0.08	2.43	scaffold6920|size55063
1352770	1353428	38882	38234	659	649	86.06	0.04	1.18	scaffold6920|size55063
1367757	1371004	28636	25426	3248	3211	81.76	0.2	5.83	scaffold6920|size55063
1423831	1424668	18508	19342	838	835	85.97	0.05	1.52	scaffold6920|size55063
1462415	1463759	39237	37867	1345	1371	85.17	0.08	2.49	scaffold6920|size55063
1462538	1464358	37835	36042	1821	1794	86.66	0.11	3.26	scaffold6920|size55063
1503098	1505018	26792	24877	1921	1916	83.83	0.12	3.48	scaffold6920|size55063
1554700	1554875	8810	8635	176	176	94.32	0.01	0.32	scaffold6920|size55063
1099199	1099715	221	734	517	514	92.07	0.03	45.49	scaffold70085|size1130
1445524	1446022	221	719	499	499	94.19	0.03	44.16	scaffold70085|size1130
1445530	1445732	1	203	203	203	94.58	0.01	17.96	scaffold70085|size1130
1445836	1446112	733	1009	277	277	96.03	0.02	24.51	scaffold70085|size1130
1445982	1446101	1011	1130	120	120	96.67	0.01	10.62	scaffold70085|size1130
490210	490593	12709	12323	384	387	95.62	0.02	0.64	scaffold7076|size60326
546271	548386	32343	34473	2116	2131	85.51	0.13	3.53	scaffold7076|size60326
559795	561470	51706	53388	1676	1683	84.52	0.1	2.79	scaffold7076|size60326
655876	658265	32343	34728	2390	2386	85.86	0.15	3.96	scaffold7076|size60326
666142	669385	32716	35872	3244	3157	86.32	0.2	5.23	scaffold7076|size60326
692601	693805	30990	32187	1205	1198	85.46	0.07	1.99	scaffold7076|size60326
712760	713984	35884	37085	1225	1202	86	0.07	1.99	scaffold7076|size60326
725744	727579	44562	46450	1836	1889	86.95	0.11	3.13	scaffold7076|size60326
727629	728274	46747	47401	646	655	87.82	0.04	1.09	scaffold7076|size60326
1226285	1226823	37205	37747	539	543	92.28	0.03	0.9	scaffold7076|size60326
1236539	1240392	37748	41598	3854	3851	89.72	0.24	6.38	scaffold7076|size60326
1422585	1422996	12319	12722	412	404	87.23	0.03	0.67	scaffold7076|size60326
1452996	1455538	32343	34886	2543	2544	86.79	0.16	4.22	scaffold7076|size60326
1564227	1565302	21412	22488	1076	1077	98.33	0.07	1.79	scaffold7076|size60326
1566892	1567571	24911	25592	680	682	96.04	0.04	1.13	scaffold7076|size60326
1567580	1568771	25920	27148	1192	1229	91.65	0.07	2.04	scaffold7076|size60326
1571623	1573302	30545	32225	1680	1681	97.5	0.1	2.79	scaffold7076|size60326
1573439	1573619	32227	32411	181	185	96.22	0.01	0.31	scaffold7076|size60326
1574077	1586750	32630	45319	12674	12690	96.01	0.77	21.04	scaffold7076|size60326
1586873	1588027	45319	46482	1155	1164	96.4	0.07	1.93	scaffold7076|size60326
1587881	1588719	46484	47401	839	918	88.89	0.05	1.52	scaffold7076|size60326
1589372	1591606	48697	50965	2235	2269	93.63	0.14	3.76	scaffold7076|size60326
1591581	1592152	50495	51060	572	566	82.32	0.03	0.94	scaffold7076|size60326
1591736	1600996	51089	60326	9261	9238	96.75	0.57	15.31	scaffold7076|size60326
1605311	1606018	55639	56349	708	711	89.87	0.04	1.18	scaffold7076|size60326
55131	55417	13450	13727	287	278	89.9	0.02	0.56	scaffold7269|size49585
630342	630987	10224	9585	646	640	87.35	0.04	1.29	scaffold7269|size49585
632035	632271	7927	7691	237	237	95.78	0.01	0.48	scaffold7269|size49585
632067	632304	7678	7441	238	238	95.8	0.01	0.48	scaffold7269|size49585
772831	773821	12995	11992	991	1004	85.88	0.06	2.02	scaffold7269|size49585
773114	774125	11954	10919	1012	1036	85.27	0.06	2.09	scaffold7269|size49585
776355	777402	9442	8397	1048	1046	92.99	0.06	2.11	scaffold7269|size49585
777147	777590	8379	7933	444	447	91.8	0.03	0.9	scaffold7269|size49585
777937	779010	7293	6225	1074	1069	87.74	0.07	2.16	scaffold7269|size49585
779581	780228	5646	5000	648	647	84.91	0.04	1.3	scaffold7269|size49585
801354	803580	40539	38297	2227	2243	95.81	0.14	4.52	scaffold7269|size49585
805612	806970	38295	36944	1359	1352	91.81	0.08	2.73	scaffold7269|size49585
808450	813566	37072	31818	5117	5255	89.99	0.31	10.6	scaffold7269|size49585
813491	815774	31816	29534	2284	2283	91.99	0.14	4.6	scaffold7269|size49585
816315	818045	28911	27207	1731	1705	92.39	0.11	3.44	scaffold7269|size49585
827538	828441	26686	25786	904	901	92.04	0.06	1.82	scaffold7269|size49585
843340	844687	30873	29538	1348	1336	90.22	0.08	2.69	scaffold7269|size49585
917124	919319	31717	29538	2196	2180	91	0.13	4.4	scaffold7269|size49585
919849	921699	28911	27073	1851	1839	91.66	0.11	3.71	scaffold7269|size49585
983714	984461	49585	48838	748	748	89.92	0.05	1.51	scaffold7269|size49585
994753	996720	31489	29534	1968	1956	90.91	0.12	3.94	scaffold7269|size49585
1016679	1017732	31797	30762	1054	1036	91.67	0.06	2.09	scaffold7269|size49585
1017734	1019465	28793	27073	1732	1721	90.98	0.11	3.47	scaffold7269|size49585
1043121	1043867	49585	48841	747	745	90.41	0.05	1.5	scaffold7269|size49585
1066696	1067503	26740	25932	808	809	93.08	0.05	1.63	scaffold7269|size49585
1068786	1070424	30156	31797	1639	1642	91.93	0.1	3.31	scaffold7269|size49585
1074214	1074709	26269	26764	496	496	93.15	0.03	1	scaffold7269|size49585
1074794	1076643	27067	28911	1850	1845	91.37	0.11	3.72	scaffold7269|size49585
1076571	1079449	28916	31797	2879	2882	89.37	0.18	5.81	scaffold7269|size49585
1095500	1095843	49585	49237	344	349	92.55	0.02	0.7	scaffold7269|size49585
1096786	1097525	49585	48844	740	742	94.61	0.05	1.5	scaffold7269|size49585
1100220	1101042	40932	40111	823	822	95.16	0.05	1.66	scaffold7269|size49585
1101055	1102041	39283	38297	987	987	95.25	0.06	1.99	scaffold7269|size49585
1106872	1113864	38295	31256	6993	7040	92.22	0.43	14.2	scaffold7269|size49585
1113876	1117456	30710	27073	3581	3638	93.52	0.22	7.34	scaffold7269|size49585
1117492	1120477	26156	23176	2986	2981	97.19	0.18	6.01	scaffold7269|size49585
1120373	1126058	23172	17482	5686	5691	96.25	0.35	11.48	scaffold7269|size49585
1125958	1126058	17480	17380	101	101	99.01	0.01	0.2	scaffold7269|size49585
1126046	1127697	17089	15461	1652	1629	95.64	0.1	3.29	scaffold7269|size49585
1127558	1128193	15457	14823	636	635	96.7	0.04	1.28	scaffold7269|size49585
1128016	1128960	14821	13807	945	1015	86.13	0.06	2.05	scaffold7269|size49585
1128267	1130137	13812	11958	1871	1855	94.08	0.11	3.74	scaffold7269|size49585
1129380	1132956	11956	8389	3577	3568	96.03	0.22	7.2	scaffold7269|size49585
1132682	1133136	8387	7933	455	455	95.19	0.03	0.92	scaffold7269|size49585
1133100	1133338	7679	7441	239	239	95	0.01	0.48	scaffold7269|size49585
1133484	1136167	7293	4569	2684	2725	95.35	0.16	5.5	scaffold7269|size49585
1136080	1139729	4560	915	3650	3646	97.16	0.22	7.35	scaffold7269|size49585
1139851	1140700	915	1	850	915	91.15	0.05	1.85	scaffold7269|size49585
1253858	1255632	26875	25094	1775	1782	86.93	0.11	3.59	scaffold7269|size49585
1303693	1304109	37288	36872	417	417	92.58	0.03	0.84	scaffold7269|size49585
1384724	1386562	28911	27073	1839	1839	91.14	0.11	3.71	scaffold7269|size49585
1391765	1393169	38292	36880	1405	1413	91.45	0.09	2.85	scaffold7269|size49585
1394727	1396719	34924	32940	1993	1985	92.74	0.12	4	scaffold7269|size49585
1405818	1407666	28911	27073	1849	1839	90.26	0.11	3.71	scaffold7269|size49585
1478892	1482347	38298	34782	3456	3517	91.46	0.21	7.09	scaffold7269|size49585
1482652	1485366	34797	32140	2715	2658	91.23	0.17	5.36	scaffold7269|size49585
1485573	1487221	31816	30170	1649	1647	92.63	0.1	3.32	scaffold7269|size49585
1489286	1491118	28911	27078	1833	1834	91.53	0.11	3.7	scaffold7269|size49585
1492317	1492717	48827	48427	401	401	93.52	0.02	0.81	scaffold7269|size49585
1500474	1501277	38107	37292	804	816	88.4	0.05	1.65	scaffold7269|size49585
1547500	1548233	10215	9483	734	733	87.94	0.04	1.48	scaffold7269|size49585
1550192	1551839	7293	5667	1648	1627	85.13	0.1	3.28	scaffold7269|size49585
1625442	1628393	4226	1299	2952	2928	82.89	0.18	5.91	scaffold7269|size49585
1628738	1629389	16171	15517	652	655	82.85	0.04	1.32	scaffold7269|size49585
[truncated: 196 more rows]

## Sheet: Data file2 IGK
S1	E1	S2	E2	LEN1	LEN2	% IDY	COV R	COV Q	Q-ID			IGK "main" order	Potential IGK "sister"
1	5414	569255	574700	5414	5446	96.06	0.39	0.73	scaffold1|size744068			scaffold1|size744068	scaffold392|size17611
909	4945	540233	544294	4037	4062	84.9	0.29	0.55	scaffold1|size744068			scaffold4|size194388	scaffold245|size31889
1226	2015	416953	416138	790	816	82.05	0.06	0.11	scaffold1|size744068			scaffold2|size324798	scaffold38|size85836
6849	8065	544378	545560	1217	1183	84.56	0.09	0.16	scaffold1|size744068			scaffold5|size145413	scaffold404|size16804
9121	10447	263946	262631	1327	1316	82.21	0.09	0.18	scaffold1|size744068
11408	12544	212640	211511	1137	1130	85.71	0.08	0.15	scaffold1|size744068
11414	12678	262631	261378	1265	1254	86.5	0.09	0.17	scaffold1|size744068
14346	15555	221181	219975	1210	1207	86.24	0.09	0.16	scaffold1|size744068
15559	19209	270163	266535	3651	3629	85.54	0.26	0.49	scaffold1|size744068
16314	19209	219004	216101	2896	2904	86.58	0.21	0.39	scaffold1|size744068
20047	25339	502430	497164	5293	5267	83.83	0.38	0.71	scaffold1|size744068
22922	23997	281628	282748	1076	1121	86.89	0.08	0.15	scaffold1|size744068
23232	25334	525987	523878	2103	2110	85.2	0.15	0.28	scaffold1|size744068
23481	25339	155885	154038	1859	1848	87.91	0.13	0.25	scaffold1|size744068
23923	25333	435646	437051	1411	1406	88.8	0.1	0.19	scaffold1|size744068
27536	28304	214752	213990	769	763	86.88	0.05	0.1	scaffold1|size744068
30712	36089	222265	216833	5378	5433	84.71	0.38	0.73	scaffold1|size744068
32289	36087	271023	267255	3799	3769	85.26	0.27	0.51	scaffold1|size744068
33924	36948	400296	397238	3025	3059	87.85	0.22	0.41	scaffold1|size744068
37502	39190	262183	260481	1689	1703	87.16	0.12	0.23	scaffold1|size744068
37505	39190	212184	210493	1686	1692	86.96	0.12	0.23	scaffold1|size744068
39204	40999	260354	258573	1796	1782	87.47	0.13	0.24	scaffold1|size744068
39595	41010	545582	546990	1416	1409	86.78	0.1	0.19	scaffold1|size744068
41407	41967	257589	257032	561	558	87.21	0.04	0.07	scaffold1|size744068
45922	47851	396411	394497	1930	1915	90.07	0.14	0.26	scaffold1|size744068
48152	49752	394492	392894	1601	1599	85.92	0.11	0.21	scaffold1|size744068
49105	50420	554522	555807	1316	1286	84.1	0.09	0.17	scaffold1|size744068
50437	53387	541354	544294	2951	2941	85.8	0.21	0.4	scaffold1|size744068
54629	57248	385412	382778	2620	2635	85.11	0.19	0.35	scaffold1|size744068
55141	56361	544376	545584	1221	1209	85.92	0.09	0.16	scaffold1|size744068
57003	58036	217864	216833	1034	1032	84.67	0.07	0.14	scaffold1|size744068
57685	61384	263671	259999	3700	3673	85.61	0.26	0.49	scaffold1|size744068
58563	61396	212809	209986	2834	2824	85.94	0.2	0.38	scaffold1|size744068
58906	59438	396934	396401	533	534	88.2	0.04	0.07	scaffold1|size744068
61621	67909	221475	215160	6289	6316	86.28	0.45	0.85	scaffold1|size744068
62420	67910	271023	265592	5491	5432	86.43	0.39	0.73	scaffold1|size744068
64059	66241	400296	398111	2183	2186	90.21	0.16	0.29	scaffold1|size744068
68457	68762	183111	183411	306	301	86.08	0.02	0.04	scaffold1|size744068
68457	68902	297669	298114	446	446	86.37	0.03	0.06	scaffold1|size744068
68457	69192	326911	327663	736	753	82.9	0.05	0.1	scaffold1|size744068
68457	68779	394877	395194	323	318	85.32	0.02	0.04	scaffold1|size744068
68457	69337	398310	399244	881	935	82.18	0.06	0.13	scaffold1|size744068
68457	68899	512464	512022	443	443	86.28	0.03	0.06	scaffold1|size744068
68507	69192	267491	268203	686	713	81.58	0.05	0.1	scaffold1|size744068
68912	69491	213539	214140	580	602	85.74	0.04	0.08	scaffold1|size744068
68912	69493	264048	264648	582	601	85.19	0.04	0.08	scaffold1|size744068
68947	69192	183610	183852	246	243	79.2	0.02	0.03	scaffold1|size744068
68955	69192	395390	395628	238	239	76.13	0.02	0.03	scaffold1|size744068
71570	72418	257586	256716	849	871	82.81	0.06	0.12	scaffold1|size744068
72418	73666	256363	255115	1249	1249	85.51	0.09	0.17	scaffold1|size744068
72418	73667	548565	549809	1250	1245	85.13	0.09	0.17	scaffold1|size744068
73677	76016	549996	552404	2340	2409	84.16	0.17	0.32	scaffold1|size744068
76178	76952	552585	553360	775	776	85.42	0.06	0.1	scaffold1|size744068
79738	79965	17912	17682	228	231	93.51	0.02	0.03	scaffold1|size744068
79738	79957	373035	373255	220	221	94.59	0.02	0.03	scaffold1|size744068
83087	116037	406156	373252	32951	32905	95.55	2.35	4.42	scaffold1|size744068
87259	88802	197499	195979	1544	1521	84.29	0.11	0.2	scaffold1|size744068
87264	88802	307926	306395	1539	1532	83.44	0.11	0.21	scaffold1|size744068
88978	91164	269421	267255	2187	2167	86.6	0.16	0.29	scaffold1|size744068
88979	91166	219004	216833	2188	2172	86.98	0.16	0.29	scaffold1|size744068
89481	90441	299134	298180	961	955	81.34	0.07	0.13	scaffold1|size744068
90155	91176	511669	512674	1022	1006	84.2	0.07	0.14	scaffold1|size744068
90527	92040	263956	262468	1514	1489	85.25	0.11	0.2	scaffold1|size744068
92337	92869	212470	211939	533	532	86.19	0.04	0.07	scaffold1|size744068
96371	97782	566306	567715	1412	1410	87.79	0.1	0.19	scaffold1|size744068
97777	98550	568043	568812	774	770	87.53	0.06	0.1	scaffold1|size744068
98336	102709	568804	573166	4374	4363	87.12	0.31	0.59	scaffold1|size744068
99706	102710	540233	543217	3005	2985	86.71	0.21	0.4	scaffold1|size744068
99970	101065	417019	415917	1096	1103	82.52	0.08	0.15	scaffold1|size744068
104410	105253	544379	545216	844	838	87	0.06	0.11	scaffold1|size744068
105366	105633	545318	545584	268	267	87.36	0.02	0.04	scaffold1|size744068
106882	108144	327214	325935	1263	1280	87.96	0.09	0.17	scaffold1|size744068
106882	108166	355344	354055	1285	1290	88.37	0.09	0.17	scaffold1|size744068
106882	111235	512161	516559	4354	4399	85.76	0.31	0.59	scaffold1|size744068
106890	108244	297964	296604	1355	1361	88.25	0.1	0.18	scaffold1|size744068
108150	111379	324699	321484	3230	3216	86.52	0.23	0.43	scaffold1|size744068
108444	111379	352030	349115	2936	2916	86.16	0.21	0.39	scaffold1|size744068
108926	110017	295567	294453	1092	1115	84.3	0.08	0.15	scaffold1|size744068
109106	111311	237412	235199	2206	2214	86.66	0.16	0.3	scaffold1|size744068
110120	111379	294453	293196	1260	1258	86.28	0.09	0.17	scaffold1|size744068
111233	112499	517029	518297	1267	1269	84.82	0.09	0.17	scaffold1|size744068
111415	114072	235067	232458	2658	2610	87.3	0.19	0.35	scaffold1|size744068
112552	115228	518856	521581	2677	2726	84.86	0.19	0.37	scaffold1|size744068
115254	116282	347178	346171	1029	1008	85.58	0.07	0.14	scaffold1|size744068
116293	117373	370465	369400	1081	1066	93.37	0.08	0.14	scaffold1|size744068
117384	117914	371609	371081	531	529	93.61	0.04	0.07	scaffold1|size744068
117395	118124	523102	523830	730	729	87.07	0.05	0.1	scaffold1|size744068
117790	118398	371077	370469	609	609	93.11	0.04	0.08	scaffold1|size744068
118479	119899	369519	368116	1421	1404	94.87	0.1	0.19	scaffold1|size744068
118485	120106	531074	532698	1622	1625	85.38	0.12	0.22	scaffold1|size744068
119887	133257	366793	353451	13371	13343	95.41	0.96	1.79	scaffold1|size744068
120567	125273	198356	193695	4707	4662	89.03	0.34	0.63	scaffold1|size744068
120577	132651	308778	296682	12075	12097	89.67	0.86	1.63	scaffold1|size744068
121403	124071	275486	272813	2669	2674	85.54	0.19	0.36	scaffold1|size744068
122684	132651	503461	513454	9968	9994	85.59	0.71	1.34	scaffold1|size744068
124115	132632	334495	325932	8518	8564	91.02	0.61	1.15	scaffold1|size744068
124971	126432	193695	192235	1462	1461	89.69	0.1	0.2	scaffold1|size744068
131402	132651	382371	381134	1250	1238	86.95	0.09	0.17	scaffold1|size744068
132672	137740	324971	319916	5069	5056	91.25	0.36	0.68	scaffold1|size744068
133244	136273	352028	349014	3030	3015	95.55	0.22	0.41	scaffold1|size744068
133898	136296	237412	234988	2399	2425	85.27	0.17	0.33	scaffold1|size744068
136154	137834	349001	347319	1681	1683	95.49	0.12	0.23	scaffold1|size744068
137906	141343	323950	320516	3438	3435	92.29	0.25	0.46	scaffold1|size744068
137909	140486	351566	349003	2578	2564	91.82	0.18	0.34	scaffold1|size744068
137918	140220	514231	516548	2303	2318	85.87	0.16	0.31	scaffold1|size744068
138098	140502	237412	234984	2405	2429	85.12	0.17	0.33	scaffold1|size744068
139115	140502	294458	293069	1388	1390	88.19	0.1	0.19	scaffold1|size744068
141424	143713	347969	345700	2290	2270	92.2	0.16	0.31	scaffold1|size744068
142207	143724	232073	230551	1518	1523	88.96	0.11	0.2	scaffold1|size744068
143726	144432	343604	342899	707	706	94.64	0.05	0.09	scaffold1|size744068
144438	145663	321138	319916	1226	1223	91.95	0.09	0.16	scaffold1|size744068
144438	147361	348637	345711	2924	2927	95.47	0.21	0.39	scaffold1|size744068
145892	148777	232073	229158	2886	2916	88.15	0.21	0.39	scaffold1|size744068
146723	148458	254446	252712	1736	1735	86.48	0.12	0.23	scaffold1|size744068
146730	151420	204505	199846	4691	4660	86.07	0.34	0.63	scaffold1|size744068
147245	156585	319917	310464	9341	9454	88.58	0.67	1.27	scaffold1|size744068
147363	156631	345595	336349	9269	9247	93.84	0.66	1.24	scaffold1|size744068
149937	150870	225378	224458	934	921	87.18	0.07	0.12	scaffold1|size744068
153077	156584	252647	249147	3508	3501	86.54	0.25	0.47	scaffold1|size744068
156642	164802	334122	325932	8161	8191	91.24	0.58	1.1	scaffold1|size744068
156643	164899	304889	296604	8257	8286	89.41	0.59	1.11	scaffold1|size744068
156643	164821	362224	354055	8179	8170	90.99	0.58	1.1	scaffold1|size744068
158421	165565	507056	514192	7145	7137	86.41	0.51	0.96	scaffold1|size744068
163533	167148	382408	378847	3616	3562	85.92	0.26	0.48	scaffold1|size744068
165104	167127	352030	350043	2024	1988	87.37	0.14	0.27	scaffold1|size744068
167458	169680	294125	291863	2223	2263	86.16	0.16	0.3	scaffold1|size744068
167458	168498	322409	321372	1041	1038	88.15	0.07	0.14	scaffold1|size744068
167475	169672	236039	233859	2198	2181	86.02	0.16	0.29	scaffold1|size744068
167503	169680	378805	376640	2178	2166	86.72	0.16	0.29	scaffold1|size744068
168242	169519	517029	518297	1278	1269	86.28	0.09	0.17	scaffold1|size744068
169687	171227	234805	233291	1541	1515	86.73	0.11	0.2	scaffold1|size744068
169687	171219	377608	376070	1533	1539	94.48	0.11	0.21	scaffold1|size744068
169691	170546	517499	518334	856	836	84.02	0.06	0.11	scaffold1|size744068
169919	171227	292609	291311	1309	1299	86.05	0.09	0.17	scaffold1|size744068
171573	172453	233286	232413	881	874	86.33	0.06	0.12	scaffold1|size744068
171573	174360	376057	373252	2788	2806	90.39	0.2	0.38	scaffold1|size744068
171762	173551	519772	521581	1790	1810	84.06	0.13	0.24	scaffold1|size744068
174643	175556	371988	371079	914	910	90.05	0.07	0.12	scaffold1|size744068
175436	175894	371071	370613	459	459	92.37	0.03	0.06	scaffold1|size744068
176657	177445	527632	528450	789	819	85.14	0.06	0.11	scaffold1|size744068
176661	177445	286409	285624	785	786	88.09	0.06	0.11	scaffold1|size744068
177439	180241	529778	532659	2803	2882	83.93	0.2	0.39	scaffold1|size744068
177541	179396	47042	48898	1856	1857	82.28	0.13	0.25	scaffold1|size744068
178462	179396	369780	368845	935	936	91.25	0.07	0.13	scaffold1|size744068
180066	184626	366793	362200	4561	4594	88.42	0.33	0.62	scaffold1|size744068
180282	184626	309280	304865	4345	4416	87.72	0.31	0.59	scaffold1|size744068
180732	184626	198348	194450	3895	3899	89.01	0.28	0.52	scaffold1|size744068
182842	184630	503461	505264	1789	1804	85.53	0.13	0.24	scaffold1|size744068
183741	184618	334985	334105	878	881	91.71	0.06	0.12	scaffold1|size744068
184624	185308	192915	192235	685	681	89.93	0.05	0.09	scaffold1|size744068
184624	191559	303622	296701	6936	6922	89.31	0.5	0.93	scaffold1|size744068
184624	191586	332858	325905	6963	6954	93.58	0.5	0.93	scaffold1|size744068
184624	192177	360960	353451	7554	7510	90.34	0.54	1.01	scaffold1|size744068
185140	191557	507048	513433	6418	6386	86.3	0.46	0.86	scaffold1|size744068
191589	206042	324976	310456	14454	14521	94.52	1.03	1.95	scaffold1|size744068
191867	195103	381150	377919	3237	3232	86.58	0.23	0.43	scaffold1|size744068
192164	195215	352028	349003	3052	3026	91.37	0.22	0.41	scaffold1|size744068
192809	195210	237412	235005	2402	2408	85.27	0.17	0.32	scaffold1|size744068
193843	195215	294458	293084	1373	1375	88.13	0.1	0.18	scaffold1|size744068
195085	196676	349001	347413	1592	1589	93.11	0.11	0.21	scaffold1|size744068
196675	198209	230690	229158	1535	1533	90.37	0.11	0.21	scaffold1|size744068
196675	197827	287971	286832	1153	1140	85.15	0.08	0.15	scaffold1|size744068
196679	200003	203983	200656	3325	3328	86.64	0.24	0.45	scaffold1|size744068
196689	206933	345699	335488	10245	10212	88.47	0.73	1.37	scaffold1|size744068
202487	205995	252659	249180	3509	3480	86.95	0.25	0.47	scaffold1|size744068
205937	214229	310415	302052	8293	8364	93.87	0.59	1.12	scaffold1|size744068
207506	212181	198353	193695	4676	4659	89.85	0.33	0.63	scaffold1|size744068
207511	214229	366110	359385	6719	6726	89.56	0.48	0.9	scaffold1|size744068
208337	211235	275486	272589	2899	2898	85.59	0.21	0.39	scaffold1|size744068
208370	209894	402010	400478	1525	1533	84.79	0.11	0.21	scaffold1|size744068
209623	214229	503461	508105	4607	4645	84.06	0.33	0.62	scaffold1|size744068
210535	214229	334987	331282	3695	3706	89.8	0.26	0.5	scaffold1|size744068
221802	227182	302055	296658	5381	5398	95.08	0.38	0.73	scaffold1|size744068
221802	227139	331285	325932	5338	5354	89.27	0.38	0.72	scaffold1|size744068
221802	227158	359388	354055	5357	5334	88.92	0.38	0.72	scaffold1|size744068
221802	229028	508102	515332	7227	7231	86.29	0.52	0.97	scaffold1|size744068
226813	229028	381475	379281	2216	2195	83.7	0.16	0.29	scaffold1|size744068
227209	237216	296274	286255	10008	10020	95.22	0.71	1.35	scaffold1|size744068
229023	233012	236388	232434	3990	3955	85.35	0.28	0.53	scaffold1|size744068
229030	230143	515437	516559	1114	1123	85.26	0.08	0.15	scaffold1|size744068
230141	231431	517029	518293	1291	1265	86.45	0.09	0.17	scaffold1|size744068
230324	233012	377889	375206	2689	2684	86.45	0.19	0.36	scaffold1|size744068
231488	233012	518856	520434	1525	1579	83.45	0.11	0.21	scaffold1|size744068
234123	236638	232075	229537	2516	2539	85.3	0.18	0.34	scaffold1|size744068
234974	236268	522533	523829	1295	1297	87.39	0.09	0.17	scaffold1|size744068
234988	236635	204504	202850	1648	1655	85.46	0.12	0.22	scaffold1|size744068
235019	236635	254406	252774	1617	1633	86.7	0.12	0.22	scaffold1|size744068
235507	236635	345699	344562	1129	1138	87.46	0.08	0.15	scaffold1|size744068
237216	255473	286057	267884	18258	18174	95.12	1.3	2.44	scaffold1|size744068
237216	237776	528017	528563	561	547	86.55	0.04	0.07	scaffold1|size744068
237812	238849	530517	531558	1038	1042	84.29	0.07	0.14	scaffold1|size744068
238860	239913	531642	532703	1054	1062	86.09	0.08	0.14	scaffold1|size744068
239319	239888	309894	309326	570	569	84.85	0.04	0.08	scaffold1|size744068
240580	241707	525225	526338	1128	1114	86.89	0.08	0.15	scaffold1|size744068
240581	241692	498486	499564	1112	1079	84.32	0.08	0.15	scaffold1|size744068
242799	244204	532866	534313	1406	1448	86	0.1	0.19	scaffold1|size744068
244839	246170	535226	536556	1332	1331	84.41	0.1	0.18	scaffold1|size744068
245169	246044	461528	460651	876	878	80.29	0.06	0.12	scaffold1|size744068
247539	249454	402380	400478	1916	1903	84.37	0.14	0.26	scaffold1|size744068
247872	250146	307953	305705	2275	2249	83.81	0.16	0.3	scaffold1|size744068
248148	250146	197275	195290	1999	1986	85.02	0.14	0.27	scaffold1|size744068
249182	250765	503461	505073	1584	1613	84.28	0.11	0.22	scaffold1|size744068
250770	251580	505273	506082	811	810	86.22	0.06	0.11	scaffold1|size744068
252335	255473	220638	217475	3139	3164	86.52	0.22	0.43	scaffold1|size744068
253938	255469	400297	398756	1532	1542	86.81	0.11	0.21	scaffold1|size744068
255643	260272	267899	263328	4630	4572	89.52	0.33	0.61	scaffold1|size744068
256335	273801	216759	199311	17467	17449	94.49	1.25	2.35	scaffold1|size744068
260273	270332	262813	252710	10060	10104	89.07	0.72	1.36	scaffold1|size744068
263126	264907	545582	547362	1782	1781	87.4	0.13	0.24	scaffold1|size744068
265461	269396	547349	551287	3936	3939	85.46	0.28	0.53	scaffold1|size744068
268593	270645	231211	229163	2053	2049	86.48	0.15	0.28	scaffold1|size744068
268600	269245	346343	345700	646	644	91.18	0.05	0.09	scaffold1|size744068
268604	269403	113722	112922	800	801	86.67	0.06	0.11	scaffold1|size744068
268634	270256	288447	286845	1623	1603	86.61	0.12	0.22	scaffold1|size744068
268670	269897	522615	523829	1228	1215	87.81	0.09	0.16	scaffold1|size744068
268775	269687	371990	371082	913	909	87.96	0.07	0.12	scaffold1|size744068
269118	273262	319917	315770	4145	4148	87	0.3	0.56	scaffold1|size744068
269245	272517	345586	342323	3273	3264	87.47	0.23	0.44	scaffold1|size744068
271774	272714	225381	224455	941	927	86.09	0.07	0.12	scaffold1|size744068
273263	279017	309874	304106	5755	5769	88.55	0.41	0.78	scaffold1|size744068
273263	274191	335960	334987	929	974	86.22	0.07	0.13	scaffold1|size744068
273263	273805	532122	532665	543	544	87.91	0.04	0.07	scaffold1|size744068
273624	273807	366793	366605	184	189	88.36	0.01	0.03	scaffold1|size744068
273932	279017	366505	361439	5086	5067	87.42	0.36	0.68	scaffold1|size744068
274342	281971	198375	190745	7630	7631	95.97	0.54	1.03	scaffold1|size744068
274842	275198	280659	280306	357	354	91.88	0.03	0.05	scaffold1|size744068
275194	278083	275486	272581	2890	2906	85.52	0.21	0.39	scaffold1|size744068
276485	279017	503480	506021	2533	2542	84.92	0.18	0.34	scaffold1|size744068
277376	279017	334988	333337	1642	1652	90.25	0.12	0.22	scaffold1|size744068
279017	280476	304407	302951	1460	1457	89.37	0.1	0.2	scaffold1|size744068
280456	281947	168686	167167	1492	1520	90.95	0.11	0.2	scaffold1|size744068
292375	296516	166580	162456	4142	4125	92.07	0.3	0.55	scaffold1|size744068
292378	299293	190756	183839	6916	6918	95.2	0.49	0.93	scaffold1|size744068
296516	299293	60086	57310	2778	2777	93.8	0.2	0.37	scaffold1|size744068
299304	303991	177541	172899	4688	4643	94	0.33	0.62	scaffold1|size744068
304005	305179	57266	56101	1175	1166	95.66	0.08	0.16	scaffold1|size744068
304005	313364	183795	174482	9360	9314	94.54	0.67	1.25	scaffold1|size744068
313375	313673	173036	172736	299	301	93.69	0.02	0.04	scaffold1|size744068
314495	320074	172737	167166	5580	5572	94.47	0.4	0.75	scaffold1|size744068
318552	324196	192255	186636	5645	5620	91.02	0.4	0.76	scaffold1|size744068
320063	331438	166600	155176	11376	11425	93.2	0.81	1.54	scaffold1|size744068
330754	331246	282229	282753	493	525	84.76	0.04	0.07	scaffold1|size744068
331449	332731	154212	152845	1283	1368	89.11	0.09	0.18	scaffold1|size744068
332745	334163	150741	149323	1419	1419	96.48	0.1	0.19	scaffold1|size744068
333502	333886	149172	148787	385	386	90.67	0.03	0.05	scaffold1|size744068
334176	336394	152922	150699	2219	2224	94.8	0.16	0.3	scaffold1|size744068
336405	344586	149150	140967	8182	8184	95.24	0.58	1.1	scaffold1|size744068
336405	336768	149962	149600	364	363	91.76	0.03	0.05	scaffold1|size744068
346191	355070	140969	132051	8880	8919	94.01	0.63	1.2	scaffold1|size744068
355153	363264	132474	124258	8112	8217	93.34	0.58	1.1	scaffold1|size744068
363275	364647	105899	104535	1373	1365	96.36	0.1	0.18	scaffold1|size744068
364658	366147	103286	101803	1490	1484	96.91	0.11	0.2	scaffold1|size744068
366158	367340	104529	103347	1183	1183	97.46	0.08	0.16	scaffold1|size744068
367351	370786	79813	76432	3436	3382	90.06	0.25	0.45	scaffold1|size744068
367351	368564	101184	99977	1214	1208	93.5	0.09	0.16	scaffold1|size744068
369030	370781	97972	96227	1752	1746	92.98	0.13	0.23	scaffold1|size744068
370797	371997	69952	68734	1201	1219	93.61	0.09	0.16	scaffold1|size744068
370797	371996	86123	84909	1200	1215	93.2	0.09	0.16	scaffold1|size744068
371246	371997	110198	109434	752	765	93.74	0.05	0.1	scaffold1|size744068
372028	373711	124287	122607	1684	1681	91.7	0.12	0.23	scaffold1|size744068
373714	384232	122377	111851	10519	10527	94.66	0.75	1.41	scaffold1|size744068
384243	386028	68560	66802	1786	1759	90.36	0.13	0.24	scaffold1|size744068
384243	386028	84730	82975	1786	1756	89.96	0.13	0.24	scaffold1|size744068
384243	386028	109263	107502	1786	1762	94.14	0.13	0.24	scaffold1|size744068
386039	389966	103471	99553	3928	3919	95.55	0.28	0.53	scaffold1|size744068
388177	394095	79966	74072	5919	5895	90.18	0.42	0.79	scaffold1|size744068
389952	399763	97972	88337	9812	9636	92.73	0.7	1.3	scaffold1|size744068
397980	399763	73908	72163	1784	1746	85.18	0.13	0.23	scaffold1|size744068
399797	401377	65145	63556	1581	1590	92.03	0.11	0.21	scaffold1|size744068
399797	402539	81537	78809	2743	2729	95.19	0.2	0.37	scaffold1|size744068
401382	402539	101337	100183	1158	1155	88.68	0.08	0.16	scaffold1|size744068
402550	405451	72159	69260	2902	2900	92.87	0.21	0.39	scaffold1|size744068
402550	405451	88333	85431	2902	2903	92.97	0.21	0.39	scaffold1|size744068
405463	406327	100414	99553	865	862	92.77	0.06	0.12	scaffold1|size744068
405464	406668	79041	77833	1205	1209	95.95	0.09	0.16	scaffold1|size744068
406685	412473	69416	63556	5789	5861	92.7	0.41	0.79	scaffold1|size744068
406685	409906	85587	82369	3222	3219	93.37	0.23	0.43	scaffold1|size744068
406685	410799	110111	105983	4115	4129	90.65	0.29	0.55	scaffold1|size744068
410059	412544	82369	79900	2486	2470	94.77	0.18	0.33	scaffold1|size744068
412555	418165	79550	73947	5611	5604	95.11	0.4	0.75	scaffold1|size744068
412555	413927	100920	99553	1373	1368	90.04	0.1	0.18	scaffold1|size744068
413913	418040	97972	93846	4128	4127	89.05	0.29	0.55	scaffold1|size744068
418220	429147	73766	62884	10928	10883	93.46	0.78	1.46	scaffold1|size744068
418220	425835	89950	82369	7616	7582	93.2	0.54	1.02	scaffold1|size744068
421519	422189	110872	110202	671	671	95.68	0.05	0.09	scaffold1|size744068
422527	426963	110200	105742	4437	4459	92.47	0.32	0.6	scaffold1|size744068
425987	428468	82370	79971	2482	2400	88.43	0.18	0.32	scaffold1|size744068
429145	431906	71445	68684	2762	2762	93.86	0.2	0.37	scaffold1|size744068
429145	431906	87621	84858	2762	2764	93.14	0.2	0.37	scaffold1|size744068
430083	430754	110872	110202	672	671	95.68	0.05	0.09	scaffold1|size744068
431085	431906	110200	109384	822	817	95.26	0.06	0.11	scaffold1|size744068
431903	434261	84724	82369	2359	2356	95.68	0.17	0.32	scaffold1|size744068
431903	435389	109257	105743	3487	3515	91.44	0.25	0.47	scaffold1|size744068
431906	449721	68551	50746	17816	17806	93.86	1.27	2.39	scaffold1|size744068
434414	436902	82369	79971	2489	2399	89.86	0.18	0.32	scaffold1|size744068
440420	444433	186630	182629	4014	4002	93.36	0.29	0.54	scaffold1|size744068
450296	453356	50166	47121	3061	3046	95.21	0.22	0.41	scaffold1|size744068
451566	452499	368833	369771	934	939	83.25	0.07	0.13	scaffold1|size744068
451578	453356	531742	529960	1779	1783	82.53	0.13	0.24	scaffold1|size744068
451756	452802	284436	285482	1047	1047	82.49	0.07	0.14	scaffold1|size744068
453359	465015	44001	32354	11657	11648	96.27	0.83	1.57	scaffold1|size744068
465114	479505	32354	17994	14392	14361	96.05	1.03	1.93	scaffold1|size744068
479513	482347	17484	14651	2835	2834	95.4	0.2	0.38	scaffold1|size744068
482449	497008	14651	120	14560	14532	95.65	1.04	1.95	scaffold1|size744068
538975	541807	17484	14651	2833	2834	95.29	0.2	0.38	scaffold1|size744068
541909	556471	14651	120	14563	14532	95.7	1.04	1.95	scaffold1|size744068
439937	453356	1	13405	13420	13405	93.8	0.96	76.12	scaffold392|size17611
497001	504669	194388	186705	7669	7684	95.34	0.55	3.95	scaffold4|size194388
506488	535212	186705	157902	28725	28804	96.07	2.05	14.82	scaffold4|size194388
535211	538892	152329	148676	3682	3654	95.08	0.26	1.88	scaffold4|size194388
565929	606033	186719	146505	40105	40215	95.95	2.86	20.69	scaffold4|size194388
606032	622385	143705	127414	16354	16292	96.57	1.17	8.38	scaffold4|size194388
622382	625640	127098	123826	3259	3273	96.58	0.23	1.68	scaffold4|size194388
625473	630351	123824	118978	4879	4847	94.45	0.35	2.49	scaffold4|size194388
630338	631032	117766	117071	695	696	96.98	0.05	0.36	scaffold4|size194388
631033	634803	91926	88185	3771	3742	93.32	0.27	1.93	scaffold4|size194388
634787	646780	88097	76091	11994	12007	93.91	0.86	6.18	scaffold4|size194388
646791	663625	75537	58766	16835	16772	94.97	1.2	8.63	scaffold4|size194388
659532	661636	24931	22805	2105	2127	90.05	0.15	1.09	scaffold4|size194388
660520	661603	40755	39661	1084	1095	86.91	0.08	0.56	scaffold4|size194388
663591	665812	56540	58766	2222	2227	96.01	0.16	1.15	scaffold4|size194388
665836	679277	56537	43119	13442	13419	96.16	0.96	6.9	scaffold4|size194388
679282	691393	43012	30913	12112	12100	95.32	0.87	6.22	scaffold4|size194388
683373	685970	20179	17575	2598	2605	87.49	0.19	1.34	scaffold4|size194388
691496	700019	30899	22328	8524	8572	92.2	0.61	4.41	scaffold4|size194388
697495	699593	62857	60753	2099	2105	88.36	0.15	1.08	scaffold4|size194388
700004	705327	20455	15148	5324	5308	95.24	0.38	2.73	scaffold4|size194388
700278	702883	38954	36352	2606	2603	87.69	0.19	1.34	scaffold4|size194388
705330	712283	16030	9074	6954	6957	94.88	0.5	3.58	scaffold4|size194388
706409	711899	36340	30908	5491	5433	85.27	0.39	2.79	scaffold4|size194388
712168	712828	9065	8361	661	705	89.24	0.05	0.36	scaffold4|size194388
713146	718300	7256	2138	5155	5119	94.85	0.37	2.63	scaffold4|size194388
713406	714390	25923	24929	985	995	86.39	0.07	0.51	scaffold4|size194388
718423	719056	2015	1390	634	626	92.28	0.05	0.32	scaffold4|size194388
719165	720438	1281	1	1274	1281	96.1	0.09	0.66	scaffold4|size194388
722338	722838	138865	138360	501	506	88.74	0.04	0.26	scaffold4|size194388
724230	727074	27126	24263	2845	2864	90.25	0.2	1.47	scaffold4|size194388
727074	736188	18203	9093	9115	9111	92.05	0.65	4.69	scaffold4|size194388
735804	736633	30605	29779	830	827	88.5	0.06	0.43	scaffold4|size194388
736193	736801	8964	8361	609	604	92.78	0.04	0.31	scaffold4|size194388
736924	739628	5442	2758	2705	2685	89.96	0.19	1.38	scaffold4|size194388
740329	740956	2009	1390	628	620	88.39	0.04	0.32	scaffold4|size194388
741065	742340	1281	1	1276	1281	92.52	0.09	0.66	scaffold4|size194388
702973	704459	31889	30395	1487	1495	95.32	0.11	4.69	scaffold245|size31889
708103	710921	29614	26790	2819	2825	94.03	0.2	8.86	scaffold245|size31889
710703	721495	26788	15947	10793	10842	93.87	0.77	34	scaffold245|size31889
721495	727074	15834	10331	5580	5504	93.39	0.4	17.26	scaffold245|size31889
727074	733965	6996	100	6892	6897	96.32	0.49	21.63	scaffold245|size31889
733951	743674	134	9825	9724	9692	96.69	0.69	2.98	scaffold2|size324798
738529	739628	77931	79029	1100	1099	91.69	0.08	0.34	scaffold2|size324798
743685	745434	10574	12297	1750	1724	90.38	0.12	0.53	scaffold2|size324798
743685	745434	83911	85635	1750	1725	91.18	0.12	0.53	scaffold2|size324798
743685	744082	281606	282004	398	399	94.49	0.03	0.12	scaffold2|size324798
745466	747614	6058	8209	2149	2152	93.81	0.15	0.66	scaffold2|size324798
747625	750756	4023	7144	3132	3122	94.96	0.22	0.96	scaffold2|size324798
750771	752164	8257	9614	1394	1358	94.78	0.1	0.42	scaffold2|size324798
752165	782830	10218	40788	30666	30571	96.22	2.19	9.41	scaffold2|size324798
752165	757351	83555	88721	5187	5167	89.91	0.37	1.59	scaffold2|size324798
752993	757568	283458	288047	4576	4590	84.85	0.33	1.41	scaffold2|size324798
754978	757454	175640	178128	2477	2489	85.97	0.18	0.77	scaffold2|size324798
757351	758757	89003	90402	1407	1400	90.51	0.1	0.43	scaffold2|size324798
758786	759917	179858	180989	1132	1132	86.71	0.08	0.35	scaffold2|size324798
758879	765121	90408	96659	6243	6252	91.21	0.45	1.92	scaffold2|size324798
764856	765689	95781	96618	834	838	86.51	0.06	0.26	scaffold2|size324798
765836	766765	96619	97566	930	948	89.61	0.07	0.29	scaffold2|size324798
767164	770175	98156	101237	3012	3082	89.25	0.22	0.95	scaffold2|size324798
767368	768238	187652	188521	871	870	90.06	0.06	0.27	scaffold2|size324798
770210	775101	102292	107195	4892	4904	88.19	0.35	1.51	scaffold2|size324798
770210	770604	293766	294160	395	395	91.16	0.03	0.12	scaffold2|size324798
770213	771201	189820	190778	989	959	86.59	0.07	0.3	scaffold2|size324798
774615	776574	207356	209295	1960	1940	85.72	0.14	0.6	scaffold2|size324798
774649	779308	107196	111836	4660	4641	91.49	0.33	1.43	scaffold2|size324798
779331	784605	112643	117929	5275	5287	89.46	0.38	1.63	scaffold2|size324798
779977	780400	121208	121639	424	432	90.09	0.03	0.13	scaffold2|size324798
782814	784802	41088	43087	1989	2000	95.95	0.14	0.62	scaffold2|size324798
784602	797379	43149	56026	12778	12878	95.35	0.91	3.96	scaffold2|size324798
784903	786618	117919	119681	1716	1763	87.23	0.12	0.54	scaffold2|size324798
786597	787306	122711	123419	710	709	91.58	0.05	0.22	scaffold2|size324798
787754	788726	123439	124396	973	958	89.12	0.07	0.29	scaffold2|size324798
788726	789948	124863	126088	1223	1226	85.71	0.09	0.38	scaffold2|size324798
789150	792994	71293	75130	3845	3838	86.91	0.27	1.18	scaffold2|size324798
789150	792994	136945	140807	3845	3863	87.06	0.27	1.19	scaffold2|size324798
789273	791672	215888	218286	2400	2399	88.43	0.17	0.74	scaffold2|size324798
789876	792994	55014	58141	3119	3128	86.95	0.22	0.96	scaffold2|size324798
789878	791958	223972	226048	2081	2077	87.54	0.15	0.64	scaffold2|size324798
791459	797377	219129	224974	5919	5846	87.69	0.42	1.8	scaffold2|size324798
793008	795196	122249	124369	2189	2121	86.48	0.16	0.65	scaffold2|size324798
793009	795020	213154	215170	2012	2017	87.28	0.14	0.62	scaffold2|size324798
793009	794944	255976	257896	1936	1921	86.07	0.14	0.59	scaffold2|size324798
795032	797379	136342	138674	2348	2333	86	0.17	0.72	scaffold2|size324798
795232	797379	124873	126992	2148	2120	86.43	0.15	0.65	scaffold2|size324798
797390	803347	61571	67521	5958	5951	95.5	0.43	1.83	scaffold2|size324798
803358	804926	50027	51597	1569	1571	87.48	0.11	0.48	scaffold2|size324798
803358	810361	56574	63576	7004	7003	96.11	0.5	2.16	scaffold2|size324798
803358	805894	73554	76088	2537	2535	86.17	0.18	0.78	scaffold2|size324798
803358	803690	127540	127872	333	333	95.2	0.02	0.1	scaffold2|size324798
803358	803604	218040	218286	247	247	95.95	0.02	0.08	scaffold2|size324798
803358	803604	260830	261076	247	247	97.17	0.02	0.08	scaffold2|size324798
810363	813625	68099	71434	3263	3336	94.19	0.23	1.03	scaffold2|size324798
812623	813625	136089	137087	1003	999	83.6	0.07	0.31	scaffold2|size324798
813636	817172	48053	51597	3537	3545	87.34	0.25	1.09	scaffold2|size324798
813636	830756	71589	88721	17121	17133	95.68	1.22	5.27	scaffold2|size324798
813636	815853	258847	261076	2218	2230	89.28	0.16	0.69	scaffold2|size324798
817642	819930	134	2425	2289	2292	90.07	0.16	0.71	scaffold2|size324798
818580	819933	230077	231426	1354	1350	86.85	0.1	0.42	scaffold2|size324798
819500	819933	262453	262880	434	428	92.17	0.03	0.13	scaffold2|size324798
819973	821068	4702	5791	1096	1090	92.1	0.08	0.34	scaffold2|size324798
823480	838767	8133	23402	15288	15270	89.41	1.09	4.7	scaffold2|size324798
823481	826300	156178	158971	2820	2794	88.79	0.2	0.86	scaffold2|size324798
823623	826342	279303	282013	2720	2711	89.1	0.19	0.83	scaffold2|size324798
830756	832169	89003	90407	1414	1405	96.69	0.1	0.43	scaffold2|size324798
832290	849067	90408	107195	16778	16788	94.04	1.2	5.17	scaffold2|size324798
833621	836155	180989	183534	2535	2546	83.7	0.18	0.78	scaffold2|size324798
834410	835171	292107	292870	762	764	85.99	0.05	0.24	scaffold2|size324798
837937	839336	23337	24720	1400	1384	87.81	0.1	0.43	scaffold2|size324798
839929	841738	25122	26915	1810	1794	90.89	0.13	0.55	scaffold2|size324798
841892	843082	26932	28130	1191	1199	91.34	0.09	0.37	scaffold2|size324798
842870	845859	188527	191510	2990	2984	85.81	0.21	0.92	scaffold2|size324798
843978	844546	293591	294160	569	570	91.4	0.04	0.18	scaffold2|size324798
844156	849745	28167	33721	5590	5555	89.33	0.4	1.71	scaffold2|size324798
848616	849747	107195	108330	1132	1136	93.75	0.08	0.35	scaffold2|size324798
849757	849997	179865	179623	241	243	93.42	0.02	0.07	scaffold2|size324798
850000	853276	33717	36990	3277	3274	89.67	0.23	1.01	scaffold2|size324798
850000	891866	108324	150140	41867	41817	96.07	2.99	12.87	scaffold2|size324798
854332	857864	37295	40788	3533	3494	88.86	0.25	1.08	scaffold2|size324798
857848	859638	41088	42879	1791	1792	90.14	0.13	0.55	scaffold2|size324798
859628	861381	43450	45172	1754	1723	87.28	0.13	0.53	scaffold2|size324798
863552	866095	255583	258124	2544	2542	85	0.18	0.78	scaffold2|size324798
864286	866069	220985	222785	1784	1801	89.72	0.13	0.55	scaffold2|size324798
864564	865921	52279	53661	1358	1383	86.85	0.1	0.43	scaffold2|size324798
865133	865921	46307	47104	789	798	91.25	0.06	0.25	scaffold2|size324798
866568	867792	70869	72080	1225	1212	87.56	0.09	0.37	scaffold2|size324798
866568	869501	258124	261076	2934	2953	87.82	0.21	0.91	scaffold2|size324798
866571	869587	222813	225855	3017	3043	88.39	0.22	0.94	scaffold2|size324798
866577	869587	53873	56906	3011	3034	88.16	0.22	0.93	scaffold2|size324798
869622	870773	302545	303671	1152	1127	84.78	0.08	0.35	scaffold2|size324798
870484	871069	227629	228215	586	587	87.59	0.04	0.18	scaffold2|size324798
872160	873287	213443	214584	1128	1142	88.89	0.08	0.35	scaffold2|size324798
873409	873633	214672	214896	225	225	92.44	0.02	0.07	scaffold2|size324798
873913	876417	38185	40686	2505	2502	85.48	0.18	0.77	scaffold2|size324798
877810	881184	214914	218286	3375	3373	87.97	0.24	1.04	scaffold2|size324798
878597	881184	258489	261076	2588	2588	88.56	0.18	0.8	scaffold2|size324798
878603	884380	71238	76987	5778	5750	85.89	0.41	1.77	scaffold2|size324798
880971	882526	219129	220663	1556	1535	88.49	0.11	0.47	scaffold2|size324798
881262	882382	302545	303671	1121	1127	86.9	0.08	0.35	scaffold2|size324798
882368	883495	304925	306047	1128	1123	85.68	0.08	0.35	scaffold2|size324798
885379	887285	268485	270361	1907	1877	85.33	0.14	0.58	scaffold2|size324798
885878	886563	209295	209935	686	641	81.5	0.05	0.2	scaffold2|size324798
889260	890715	234248	235704	1456	1457	85.97	0.1	0.45	scaffold2|size324798
889696	892832	271715	274880	3137	3166	86.63	0.22	0.97	scaffold2|size324798
892835	894502	275067	276748	1668	1682	90.88	0.12	0.52	scaffold2|size324798
892939	896551	150135	153744	3613	3610	96.3	0.26	1.11	scaffold2|size324798
894944	896531	276743	278313	1588	1571	87.13	0.11	0.48	scaffold2|size324798
895121	896536	236474	237886	1416	1413	87.54	0.1	0.44	scaffold2|size324798
896894	900960	155457	159476	4067	4020	94.01	0.29	1.24	scaffold2|size324798
897739	901006	279278	282534	3268	3257	88.53	0.23	1	scaffold2|size324798
902975	905371	164444	166842	2397	2399	96.13	0.17	0.74	scaffold2|size324798
902975	904132	282602	283757	1158	1156	88	0.08	0.36	scaffold2|size324798
905371	905651	192850	193129	281	280	95.37	0.02	0.09	scaffold2|size324798
905372	905667	179566	179865	296	300	95	0.02	0.09	scaffold2|size324798
905377	905677	303677	303976	301	300	94.37	0.02	0.09	scaffold2|size324798
905678	906101	166827	167250	424	424	96.7	0.03	0.13	scaffold2|size324798
905678	908695	285026	288047	3018	3022	87.55	0.22	0.93	scaffold2|size324798
905753	908478	86007	88721	2726	2715	86.48	0.19	0.84	scaffold2|size324798
906097	923160	175639	192850	17064	17212	95.58	1.22	5.3	scaffold2|size324798
910192	911282	290555	291644	1091	1090	88.18	0.08	0.34	scaffold2|size324798
917923	918782	98371	99234	860	864	91.45	0.06	0.27	scaffold2|size324798
918790	921814	101028	103998	3025	2971	84.92	0.22	0.91	scaffold2|size324798
922130	923041	103984	104933	912	950	83.4	0.07	0.29	scaffold2|size324798
925040	930589	197119	202667	5550	5549	96.3	0.4	1.71	scaffold2|size324798
930120	931185	106713	105664	1066	1050	85.41	0.08	0.32	scaffold2|size324798
930139	931185	164342	163312	1047	1031	90.1	0.07	0.32	scaffold2|size324798
930303	931185	32392	31509	883	884	86.03	0.06	0.27	scaffold2|size324798
931059	946465	202868	218286	15407	15419	96.45	1.1	4.75	scaffold2|size324798
931191	931426	162138	162372	236	235	95.76	0.02	0.07	scaffold2|size324798
931368	931508	163168	163308	141	141	97.16	0.01	0.04	scaffold2|size324798
935598	937469	107225	109114	1872	1890	86.49	0.13	0.58	scaffold2|size324798
939687	941718	254322	256355	2032	2034	85.91	0.15	0.63	scaffold2|size324798
941629	942765	130454	131580	1137	1127	89.46	0.08	0.35	scaffold2|size324798
943100	947795	136098	140808	4696	4711	88.5	0.34	1.45	scaffold2|size324798
943874	946552	125233	127872	2679	2640	86.61	0.19	0.81	scaffold2|size324798
943874	946762	223187	226048	2889	2862	86.93	0.21	0.88	scaffold2|size324798
943874	946465	258485	261076	2592	2592	87.08	0.19	0.8	scaffold2|size324798
943932	948116	47746	51918	4185	4173	87.95	0.3	1.28	scaffold2|size324798
946252	961284	219129	234248	15033	15120	94.7	1.07	4.66	scaffold2|size324798
948119	949923	122591	124369	1805	1779	88.68	0.13	0.55	scaffold2|size324798
948127	949699	256329	257897	1573	1569	88.63	0.11	0.48	scaffold2|size324798
948161	949512	130569	131938	1352	1370	87.02	0.1	0.42	scaffold2|size324798
948355	949284	52247	53159	930	913	89.81	0.07	0.28	scaffold2|size324798
949762	953188	47140	50557	3427	3418	87.27	0.24	1.05	scaffold2|size324798
949762	953188	53677	57106	3427	3430	88.4	0.24	1.06	scaffold2|size324798
949952	952990	124866	127872	3039	3007	87.88	0.22	0.93	scaffold2|size324798
950326	953188	299904	302769	2863	2866	88.26	0.2	0.88	scaffold2|size324798
950511	952906	215888	218286	2396	2399	88.17	0.17	0.74	scaffold2|size324798
954156	956636	139766	142237	2481	2472	86.37	0.18	0.76	scaffold2|size324798
957220	958961	1074	2821	1742	1748	86.54	0.12	0.54	scaffold2|size324798
957220	958566	76538	77888	1347	1351	87.56	0.1	0.42	scaffold2|size324798
958138	958961	262453	263273	824	821	86.67	0.06	0.25	scaffold2|size324798
958172	963352	307726	312998	5181	5273	87.98	0.37	1.62	scaffold2|size324798
958834	960835	61414	63423	2002	2010	85.69	0.14	0.62	scaffold2|size324798
959538	959887	263276	263626	350	351	94.3	0.02	0.11	scaffold2|size324798
959767	960791	264674	265719	1025	1046	86.32	0.07	0.32	scaffold2|size324798
961399	963006	79449	81050	1608	1602	86.37	0.11	0.49	scaffold2|size324798
961526	967892	234248	240641	6367	6394	93.06	0.45	1.97	scaffold2|size324798
961956	963007	271711	272759	1052	1049	85.07	0.08	0.32	scaffold2|size324798
964429	965514	277614	278688	1086	1075	90.45	0.08	0.33	scaffold2|size324798
965762	969090	278673	282013	3329	3341	88	0.24	1.03	scaffold2|size324798
966393	970440	8255	12303	4048	4049	87.96	0.29	1.25	scaffold2|size324798
967202	973548	82416	88721	6347	6306	86.82	0.45	1.94	scaffold2|size324798
967893	967998	241167	241272	106	106	99.06	0.01	0.03	scaffold2|size324798
969091	973765	283372	288047	4675	4676	85.13	0.33	1.44	scaffold2|size324798
971180	973651	175645	178128	2472	2484	85.12	0.18	0.76	scaffold2|size324798
974935	976010	178499	179562	1076	1064	85.91	0.08	0.33	scaffold2|size324798
976735	984183	243581	251034	7449	7454	95.66	0.53	2.29	scaffold2|size324798
982839	983753	291949	292871	915	923	86.05	0.07	0.28	scaffold2|size324798
984751	987254	110522	113019	2504	2498	87.27	0.18	0.77	scaffold2|size324798
985951	996013	251038	261076	10063	10039	94.74	0.72	3.09	scaffold2|size324798
989241	991278	211512	213532	2038	2021	85.8	0.15	0.62	scaffold2|size324798
991188	996299	68986	74086	5112	5101	87.48	0.37	1.57	scaffold2|size324798
993166	996099	124946	127872	2934	2927	88.46	0.21	0.9	scaffold2|size324798
993504	996299	47746	50559	2796	2814	87.43	0.2	0.87	scaffold2|size324798
995976	997558	262046	263626	1583	1581	94.14	0.11	0.49	scaffold2|size324798
996383	997206	60700	61541	824	842	84.83	0.06	0.26	scaffold2|size324798
996383	996812	77459	77889	430	431	91.42	0.03	0.13	scaffold2|size324798
996383	997206	230996	231815	824	820	88.63	0.06	0.25	scaffold2|size324798
997209	998714	309078	310563	1506	1486	88.18	0.11	0.46	scaffold2|size324798
997211	998484	232390	233671	1274	1282	87.78	0.09	0.39	scaffold2|size324798
997435	999211	264671	266455	1777	1785	96.14	0.13	0.55	scaffold2|size324798
999603	1012363	266458	279154	12761	12697	93.89	0.91	3.91	scaffold2|size324798
1001613	1002466	143659	144503	854	845	86.15	0.06	0.26	scaffold2|size324798
1002967	1003533	145020	145564	567	545	87.83	0.04	0.17	scaffold2|size324798
1003667	1004088	234252	234673	422	422	91.23	0.03	0.13	scaffold2|size324798
1005663	1007057	148741	150125	1395	1385	85.63	0.1	0.43	scaffold2|size324798
1008337	1009899	150135	151697	1563	1563	89.47	0.11	0.48	scaffold2|size324798
1009894	1011519	152140	153724	1626	1585	85.19	0.12	0.49	scaffold2|size324798
1010027	1011894	236431	238258	1868	1828	84.99	0.13	0.56	scaffold2|size324798
1012374	1013698	289999	291316	1325	1318	94.5	0.09	0.41	scaffold2|size324798
1013709	1014246	287508	288047	538	540	96.85	0.04	0.17	scaffold2|size324798
1014050	1015434	178132	179517	1385	1386	88.99	0.1	0.43	scaffold2|size324798
1014710	1018016	289753	293052	3307	3300	95.35	0.24	1.02	scaffold2|size324798
1015433	1016813	16787	18167	1381	1381	86.6	0.1	0.43	scaffold2|size324798
1015572	1016813	90408	91649	1242	1242	87.26	0.09	0.38	scaffold2|size324798
1018930	1019800	183576	184425	871	850	84.97	0.06	0.26	scaffold2|size324798
1031099	1032635	293052	294587	1537	1536	95.65	0.11	0.47	scaffold2|size324798
1031639	1032207	102117	102685	569	569	93.15	0.04	0.18	scaffold2|size324798
1032511	1033341	294603	295428	831	826	93.45	0.06	0.25	scaffold2|size324798
1033407	1039975	296739	303290	6569	6552	95.33	0.47	2.02	scaffold2|size324798
1036589	1039973	54232	57624	3385	3393	86.52	0.24	1.04	scaffold2|size324798
1036589	1039455	223187	226048	2867	2862	87.62	0.2	0.88	scaffold2|size324798
1036589	1039163	258485	261070	2575	2586	87.61	0.18	0.8	scaffold2|size324798
1039983	1042405	238221	240647	2423	2427	91.16	0.17	0.75	scaffold2|size324798
1040264	1049012	278673	287469	8749	8797	86.74	0.62	2.71	scaffold2|size324798
1040756	1043581	8117	10969	2826	2853	87.97	0.2	0.88	scaffold2|size324798
1040964	1044059	156365	159476	3096	3112	88.33	0.22	0.96	scaffold2|size324798
1044091	1046341	164363	166598	2251	2236	85.5	0.16	0.69	scaffold2|size324798
1047016	1049016	175643	177654	2001	2012	86.79	0.14	0.62	scaffold2|size324798
1049526	1050516	209949	210940	991	992	86.2	0.07	0.31	scaffold2|size324798
1051033	1052285	256397	257637	1253	1241	88.03	0.09	0.38	scaffold2|size324798
1056023	1057726	230124	231806	1704	1683	86.98	0.12	0.52	scaffold2|size324798
1056023	1056904	306529	307383	882	855	85.15	0.06	0.26	scaffold2|size324798
1056898	1058086	262459	263626	1189	1168	89.1	0.08	0.36	scaffold2|size324798
1056898	1057735	307696	308516	838	821	88.47	0.06	0.25	scaffold2|size324798
1056899	1057735	60706	61541	837	836	84.35	0.06	0.26	scaffold2|size324798
1057738	1059248	309078	310579	1511	1502	88.42	0.11	0.46	scaffold2|size324798
1057740	1058403	232390	233053	664	664	91.43	0.05	0.2	scaffold2|size324798
1057964	1059330	264671	266048	1367	1378	88.15	0.1	0.42	scaffold2|size324798
1063167	1064149	209949	210926	983	978	88.96	0.07	0.3	scaffold2|size324798
1066604	1070974	221686	226048	4371	4363	88.57	0.31	1.34	scaffold2|size324798
1066604	1070688	257020	261076	4085	4057	88.45	0.29	1.25	scaffold2|size324798
1067539	1071810	47140	51392	4272	4253	87.13	0.31	1.31	scaffold2|size324798
1067539	1071807	53677	57934	4269	4258	87.86	0.3	1.31	scaffold2|size324798
1068102	1071810	299904	303608	3709	3705	88.02	0.26	1.14	scaffold2|size324798
1073112	1074477	235019	236391	1366	1373	88.34	0.1	0.42	scaffold2|size324798
1073112	1081584	311951	320410	8473	8460	92.88	0.61	2.6	scaffold2|size324798
1034134	1049027	41022	26107	14894	14916	95.54	1.06	17.38	scaffold38|size85836
1035949	1039975	58590	54532	4027	4059	87.3	0.29	4.73	scaffold38|size85836
1041818	1066610	85836	61059	24793	24778	95.9	1.77	28.87	scaffold38|size85836
1073112	1077085	4036	8004	3974	3969	94.03	0.28	2.73	scaffold5|size145413
1087023	1088154	5919	7049	1132	1131	94.89	0.08	0.78	scaffold5|size145413
1088165	1105059	7550	24399	16895	16850	95.58	1.21	11.59	scaffold5|size145413
1104618	1114240	26423	36105	9623	9683	95.82	0.69	6.66	scaffold5|size145413
1114237	1122419	36537	44722	8183	8186	96.45	0.58	5.63	scaffold5|size145413
1122594	1125187	44728	47320	2594	2593	93.24	0.19	1.78	scaffold5|size145413
1125181	1135245	49157	59326	10065	10170	95.23	0.72	6.99	scaffold5|size145413
1135240	1142527	59512	66704	7288	7193	95.55	0.52	4.95	scaffold5|size145413
1143031	1149828	66905	73661	6798	6757	96.5	0.49	4.65	scaffold5|size145413
1149970	1152583	73641	76251	2614	2611	95.85	0.19	1.8	scaffold5|size145413
1155279	1156242	99585	98609	964	977	84.51	0.07	0.67	scaffold5|size145413
1168487	1168977	11049	10560	491	490	85.83	0.04	0.34	scaffold5|size145413
1169099	1169388	10463	10162	290	302	79.87	0.02	0.21	scaffold5|size145413
1177444	1192638	76257	91295	15195	15039	94.78	1.09	10.34	scaffold5|size145413
1192932	1194924	91281	93275	1993	1995	95.99	0.14	1.37	scaffold5|size145413
1229832	1230568	99461	98728	737	734	87.08	0.05	0.5	scaffold5|size145413
1258597	1266164	93655	101164	7568	7510	96.45	0.54	5.16	scaffold5|size145413
1266161	1266480	101822	101502	320	321	95.95	0.02	0.22	scaffold5|size145413
1266480	1267279	101811	102576	800	766	93.77	0.06	0.53	scaffold5|size145413
1267274	1267809	103725	104283	536	559	91.77	0.04	0.38	scaffold5|size145413
1268010	1294181	104285	130457	26172	26173	95.73	1.87	18	scaffold5|size145413
1275149	1275578	99040	98610	430	431	90.02	0.03	0.3	scaffold5|size145413
1294176	1307334	131392	144524	13159	13133	96.28	0.94	9.03	scaffold5|size145413
1165780	1177564	4987	16804	11785	11818	96.02	0.84	70.33	scaffold404|size16804

## Sheet: Data file3 IGL
S1	E1	S2	E2	LEN1	LEN2	% IDY	COV R	COV Q	Q-ID			IGL "main" order
1	6047	158791	164835	6047	6045	93.56	0.29	0.74	scaffold1|size815129			scaffold1|size815129
2969	3483	175302	175817	515	516	94.58	0.02	0.06	scaffold1|size815129			scaffold4|size212841
2976	3483	180928	181436	508	509	94.9	0.02	0.06	scaffold1|size815129			scaffold3|size389720
2976	3417	186576	187020	442	445	93.95	0.02	0.05	scaffold1|size815129
6433	19838	165345	178737	13406	13393	95.9	0.64	1.64	scaffold1|size815129
16218	19532	180726	184022	3315	3297	93.07	0.16	0.4	scaffold1|size815129
19591	55790	178737	214921	36200	36185	94.85	1.73	4.44	scaffold1|size815129
21579	24898	175106	178431	3320	3326	93.47	0.16	0.41	scaffold1|size815129
55777	58423	215222	217828	2647	2607	93.3	0.13	0.32	scaffold1|size815129
56430	57410	206823	207819	981	997	80.22	0.05	0.12	scaffold1|size815129
58543	77034	217500	236073	18492	18574	92.55	0.89	2.28	scaffold1|size815129
77045	88965	219456	231418	11921	11963	93.3	0.57	1.47	scaffold1|size815129
88761	90275	232018	233529	1515	1512	90.96	0.07	0.19	scaffold1|size815129
90286	99698	238268	247714	9413	9447	92.29	0.45	1.16	scaffold1|size815129
99450	105591	268007	274223	6142	6217	95.16	0.29	0.76	scaffold1|size815129
105961	127833	274252	296068	21873	21817	93.82	1.05	2.68	scaffold1|size815129
127974	131317	296210	299548	3344	3339	96.75	0.16	0.41	scaffold1|size815129
131622	140708	299537	308649	9087	9113	95.09	0.44	1.12	scaffold1|size815129
139206	139973	309494	308692	768	803	84.28	0.04	0.1	scaffold1|size815129
140905	142470	308653	307142	1566	1512	83.65	0.08	0.19	scaffold1|size815129
141641	147424	308662	314431	5784	5770	94.98	0.28	0.71	scaffold1|size815129
144403	145973	391708	393297	1571	1590	81.46	0.08	0.2	scaffold1|size815129
147424	148434	315096	316123	1011	1028	93.04	0.05	0.13	scaffold1|size815129
148438	148649	315349	315138	212	212	95.28	0.01	0.03	scaffold1|size815129
148652	156829	316116	324253	8178	8138	94.28	0.39	1	scaffold1|size815129
150743	151761	489567	490589	1019	1023	88.59	0.05	0.13	scaffold1|size815129
152424	153958	348532	350065	1535	1534	84.15	0.07	0.19	scaffold1|size815129
155030	156824	353950	355760	1795	1811	81.76	0.09	0.22	scaffold1|size815129
156826	167296	324942	335458	10471	10517	95.46	0.5	1.29	scaffold1|size815129
167370	171153	335848	339615	3784	3768	95.89	0.18	0.46	scaffold1|size815129
171460	171939	339600	340085	480	486	95.88	0.02	0.06	scaffold1|size815129
171948	172573	340352	340978	626	627	97.61	0.03	0.08	scaffold1|size815129
172575	185080	341132	353655	12506	12524	95.88	0.6	1.54	scaffold1|size815129
178631	179615	445236	446235	985	1000	85.13	0.05	0.12	scaffold1|size815129
180286	181942	320175	321844	1657	1670	83.21	0.08	0.2	scaffold1|size815129
185254	189578	353666	358004	4325	4339	96.02	0.21	0.53	scaffold1|size815129
185742	188167	322656	325074	2426	2419	81.17	0.12	0.3	scaffold1|size815129
193138	196902	358023	361751	3765	3729	94.85	0.18	0.46	scaffold1|size815129
210467	223165	361753	374422	12699	12670	95.84	0.61	1.55	scaffold1|size815129
215789	219071	401943	405153	3283	3211	86.84	0.16	0.39	scaffold1|size815129
215789	219070	424757	428047	3282	3291	88.87	0.16	0.4	scaffold1|size815129
215789	219070	489632	492898	3282	3267	87.6	0.16	0.4	scaffold1|size815129
219909	220283	550918	551290	375	373	85.94	0.02	0.05	scaffold1|size815129
220489	221212	551497	552209	724	713	79.92	0.03	0.09	scaffold1|size815129
223458	229616	374409	380554	6159	6146	95.73	0.3	0.75	scaffold1|size815129
227115	228366	572271	573487	1252	1217	80.51	0.06	0.15	scaffold1|size815129
230128	230630	380542	381045	503	504	94.31	0.02	0.06	scaffold1|size815129
235534	245553	381058	390995	10020	9938	96.19	0.48	1.22	scaffold1|size815129
236437	237553	327758	328833	1117	1076	79.02	0.05	0.13	scaffold1|size815129
245553	248223	397666	395012	2671	2655	95.07	0.13	0.33	scaffold1|size815129
248225	251301	394608	391550	3077	3059	95.55	0.15	0.38	scaffold1|size815129
249541	251143	312973	311401	1603	1573	81.77	0.08	0.19	scaffold1|size815129
249593	250633	497454	496417	1041	1038	79.79	0.05	0.13	scaffold1|size815129
249593	250633	520711	519674	1041	1038	79.79	0.05	0.13	scaffold1|size815129
251454	267113	400745	416496	15660	15752	94.12	0.75	1.93	scaffold1|size815129
251853	254297	512103	514536	2445	2434	89.76	0.12	0.3	scaffold1|size815129
251853	254297	535313	537748	2445	2436	89.52	0.12	0.3	scaffold1|size815129
251853	253670	561719	563510	1818	1792	88.69	0.09	0.22	scaffold1|size815129
251866	255969	444492	448626	4104	4135	86.81	0.2	0.51	scaffold1|size815129
251960	258856	424064	430993	6897	6930	88.37	0.33	0.85	scaffold1|size815129
252047	254297	489031	491269	2251	2239	91.74	0.11	0.27	scaffold1|size815129
252651	255374	367073	369818	2724	2746	88.55	0.13	0.34	scaffold1|size815129
254481	258712	514712	518984	4232	4273	87.58	0.2	0.52	scaffold1|size815129
254481	258718	537924	542214	4238	4291	88.29	0.2	0.53	scaffold1|size815129
255171	258712	492154	495727	3542	3574	89.29	0.17	0.44	scaffold1|size815129
257042	258874	448626	450454	1833	1829	88.11	0.09	0.22	scaffold1|size815129
258885	260822	563709	565633	1938	1925	86.84	0.09	0.24	scaffold1|size815129
267100	267364	416787	417051	265	265	98.49	0.01	0.03	scaffold1|size815129
269264	270631	572350	573727	1368	1378	87.86	0.07	0.17	scaffold1|size815129
270297	279276	419209	428115	8980	8907	94.59	0.43	1.09	scaffold1|size815129
270650	272999	484889	487233	2350	2345	85.09	0.11	0.29	scaffold1|size815129
270735	272606	573858	575726	1872	1869	85.84	0.09	0.23	scaffold1|size815129
272679	274064	441118	442508	1386	1391	88.22	0.07	0.17	scaffold1|size815129
274064	279276	443458	448615	5213	5158	89.8	0.25	0.63	scaffold1|size815129
274460	276926	561094	563511	2467	2418	89.41	0.12	0.3	scaffold1|size815129
274467	279269	511486	516221	4803	4736	87.8	0.23	0.58	scaffold1|size815129
274467	279271	534696	539443	4805	4748	88.01	0.23	0.58	scaffold1|size815129
275096	278367	401144	404343	3272	3200	87.6	0.16	0.39	scaffold1|size815129
275295	279271	489031	492964	3977	3934	88.88	0.19	0.48	scaffold1|size815129
275898	276875	347230	348189	978	960	88.48	0.05	0.12	scaffold1|size815129
275913	279209	367073	370351	3297	3279	88.66	0.16	0.4	scaffold1|size815129
279301	280772	454584	456048	1472	1465	96.54	0.07	0.18	scaffold1|size815129
280787	297682	436273	453101	16896	16829	95.46	0.81	2.06	scaffold1|size815129
285826	286390	484011	484589	565	579	89.14	0.03	0.07	scaffold1|size815129
285911	286423	421894	422401	513	508	94.16	0.02	0.06	scaffold1|size815129
287973	293134	422924	428126	5162	5203	89.61	0.25	0.64	scaffold1|size815129
288367	290802	561094	563508	2436	2415	88.65	0.12	0.3	scaffold1|size815129
288371	293135	511483	516239	4765	4757	88.14	0.23	0.58	scaffold1|size815129
288371	293135	534693	539460	4765	4768	88.25	0.23	0.58	scaffold1|size815129
289188	293135	489031	492981	3948	3951	88.39	0.19	0.48	scaffold1|size815129
289791	293055	367073	370350	3265	3278	86.92	0.16	0.4	scaffold1|size815129
293134	294843	494068	495727	1710	1660	89.26	0.08	0.2	scaffold1|size815129
293134	294843	517325	518984	1710	1660	89.21	0.08	0.2	scaffold1|size815129
293134	294844	540547	542209	1711	1663	89.39	0.08	0.2	scaffold1|size815129
293688	294547	406827	407677	860	851	90.94	0.04	0.1	scaffold1|size815129
295194	295925	431002	431723	732	722	84.67	0.04	0.09	scaffold1|size815129
297684	306111	426390	434804	8428	8415	94.16	0.4	1.03	scaffold1|size815129
297689	302287	403550	408128	4599	4579	87.51	0.22	0.56	scaffold1|size815129
297705	302155	491269	495724	4451	4456	88.1	0.21	0.55	scaffold1|size815129
297705	302155	514536	518981	4451	4446	87.86	0.21	0.55	scaffold1|size815129
297705	302159	537748	542209	4455	4462	88.18	0.21	0.55	scaffold1|size815129
300515	302298	448630	450442	1784	1813	86.55	0.09	0.22	scaffold1|size815129
303006	303372	456335	456699	367	365	90.76	0.02	0.04	scaffold1|size815129
303647	306111	468045	470493	2465	2449	91.07	0.12	0.3	scaffold1|size815129
306124	307180	456237	457294	1057	1058	98.02	0.05	0.13	scaffold1|size815129
307169	308806	457573	459140	1638	1568	92.68	0.08	0.19	scaffold1|size815129
308790	337358	460386	488968	28569	28583	94.61	1.37	3.51	scaffold1|size815129
312119	314474	495730	498083	2356	2354	87.26	0.11	0.29	scaffold1|size815129
312119	314474	518987	521340	2356	2354	87.26	0.11	0.29	scaffold1|size815129
312119	314717	542211	544805	2599	2595	87.02	0.12	0.32	scaffold1|size815129
314771	317055	545162	547464	2285	2303	85.78	0.11	0.28	scaffold1|size815129
316471	319074	432375	434987	2604	2613	91.05	0.12	0.32	scaffold1|size815129
318347	320164	548305	550119	1818	1815	87.87	0.09	0.22	scaffold1|size815129
318702	324047	435452	440784	5346	5333	92.49	0.26	0.65	scaffold1|size815129
319921	321809	500377	502263	1889	1887	90.73	0.09	0.23	scaffold1|size815129
319921	321809	523635	525521	1889	1887	90.83	0.09	0.23	scaffold1|size815129
323841	329465	505075	510677	5625	5603	87.53	0.27	0.69	scaffold1|size815129
323841	329465	528333	533887	5625	5555	86.86	0.27	0.68	scaffold1|size815129
323851	329457	554636	560264	5607	5629	87.32	0.27	0.69	scaffold1|size815129
326120	326454	434991	435325	335	335	94.33	0.02	0.04	scaffold1|size815129
331851	332949	440781	441870	1099	1090	89.93	0.05	0.13	scaffold1|size815129
333271	335585	419585	421917	2315	2333	85.41	0.11	0.29	scaffold1|size815129
337379	338979	496737	498336	1601	1600	96.69	0.08	0.2	scaffold1|size815129
337379	338979	519994	521593	1601	1600	96.69	0.08	0.2	scaffold1|size815129
337379	338725	543218	544561	1347	1344	91.02	0.06	0.16	scaffold1|size815129
337499	338725	464843	466069	1227	1227	87.56	0.06	0.15	scaffold1|size815129
338995	341946	488953	491901	2952	2949	94.96	0.14	0.36	scaffold1|size815129
339077	341311	424154	426393	2235	2240	90.25	0.11	0.27	scaffold1|size815129
339077	341946	444678	447546	2870	2869	87.84	0.14	0.35	scaffold1|size815129
339077	340686	561915	563510	1610	1596	89.99	0.08	0.2	scaffold1|size815129
339078	340998	401343	403269	1921	1927	91.13	0.09	0.24	scaffold1|size815129
339078	341946	512300	515168	2869	2869	92.66	0.14	0.35	scaffold1|size815129
339078	341946	535510	538380	2869	2871	92.49	0.14	0.35	scaffold1|size815129
341957	343865	467277	469184	1909	1908	86.09	0.09	0.23	scaffold1|size815129
341957	347100	498190	503337	5144	5148	95.67	0.25	0.63	scaffold1|size815129
341957	347100	521447	526595	5144	5149	95.71	0.25	0.63	scaffold1|size815129
341957	343334	546079	547464	1378	1386	88.66	0.07	0.17	scaffold1|size815129
342751	343867	432375	433488	1117	1114	86.64	0.05	0.14	scaffold1|size815129
343327	344141	547761	548573	815	813	90.8	0.04	0.1	scaffold1|size815129
344146	347075	436643	439636	2930	2994	86.84	0.14	0.37	scaffold1|size815129
344146	347068	471523	474501	2923	2979	86.87	0.14	0.37	scaffold1|size815129
344450	347100	550138	552775	2651	2638	89.17	0.13	0.32	scaffold1|size815129
347101	350615	426821	430323	3515	3503	89.29	0.17	0.43	scaffold1|size815129
347103	350616	491681	495196	3514	3516	92.73	0.17	0.43	scaffold1|size815129
347103	350616	514948	518453	3514	3506	92.33	0.17	0.43	scaffold1|size815129
347103	350616	538160	541675	3514	3516	92.78	0.17	0.43	scaffold1|size815129
347796	350616	404632	407437	2821	2806	90.38	0.14	0.34	scaffold1|size815129
349486	350615	448626	449757	1130	1132	92.49	0.05	0.14	scaffold1|size815129
350627	351746	447501	448626	1120	1126	91.67	0.05	0.14	scaffold1|size815129
350628	351936	491857	493170	1309	1314	94.29	0.06	0.16	scaffold1|size815129
350628	351936	515124	516428	1309	1305	93.38	0.06	0.16	scaffold1|size815129
350628	351936	538336	539649	1309	1314	94.52	0.06	0.16	scaffold1|size815129
351947	355200	449813	453001	3254	3189	84.24	0.16	0.39	scaffold1|size815129
351947	352412	495251	495715	466	465	92.08	0.02	0.06	scaffold1|size815129
351947	352412	518508	518972	466	465	92.08	0.02	0.06	scaffold1|size815129
351947	352412	541730	542196	466	467	92.74	0.02	0.06	scaffold1|size815129
351949	352581	407494	408145	633	652	86.7	0.03	0.08	scaffold1|size815129
355213	356600	454599	456004	1388	1406	87.68	0.07	0.17	scaffold1|size815129
360497	363342	463451	466308	2846	2858	87.18	0.14	0.35	scaffold1|size815129
360749	363101	495728	498083	2353	2356	92.91	0.11	0.29	scaffold1|size815129
360749	363101	518985	521340	2353	2356	92.91	0.11	0.29	scaffold1|size815129
360750	365971	542210	547464	5222	5255	95.8	0.25	0.64	scaffold1|size815129
363666	366500	466366	469184	2835	2819	85.29	0.14	0.35	scaffold1|size815129
364473	366774	498081	500370	2302	2290	89.12	0.11	0.28	scaffold1|size815129
364473	366774	521338	523628	2302	2291	89.25	0.11	0.28	scaffold1|size815129
365384	366502	432374	433488	1119	1115	87.89	0.05	0.14	scaffold1|size815129
365959	381733	547756	563510	15775	15755	95.37	0.76	1.93	scaffold1|size815129
366508	367226	434261	434990	719	730	85.56	0.03	0.09	scaffold1|size815129
366508	371282	469949	474828	4775	4880	85.47	0.23	0.6	scaffold1|size815129
366864	369914	435452	438535	3051	3084	85.92	0.15	0.38	scaffold1|size815129
368341	372730	500680	505070	4390	4391	88.93	0.21	0.54	scaffold1|size815129
368341	372730	523938	528328	4390	4391	88.81	0.21	0.54	scaffold1|size815129
372240	372785	474834	475381	546	548	89.27	0.03	0.07	scaffold1|size815129
372846	382347	505070	514525	9502	9456	89.04	0.46	1.16	scaffold1|size815129
372846	382347	528328	537737	9502	9410	88.53	0.46	1.15	scaffold1|size815129
372976	378493	475568	481008	5518	5441	86.8	0.26	0.67	scaffold1|size815129
379303	381975	443851	446533	2673	2683	89.26	0.13	0.33	scaffold1|size815129
379929	382045	401144	403269	2117	2126	90.23	0.1	0.26	scaffold1|size815129
380122	382347	489031	491258	2226	2228	91.39	0.11	0.27	scaffold1|size815129
380724	382606	367073	368960	1883	1888	87.82	0.09	0.23	scaffold1|size815129
382236	389608	563523	570928	7373	7406	95.2	0.35	0.91	scaffold1|size815129
382422	384335	408160	410050	1914	1891	85.89	0.09	0.23	scaffold1|size815129
386869	387873	312835	313835	1005	1001	81.3	0.05	0.12	scaffold1|size815129
387530	388268	560261	561004	739	744	84.84	0.04	0.09	scaffold1|size815129
389592	409486	571265	591157	19895	19893	95.37	0.95	2.44	scaffold1|size815129
391683	394049	419209	421547	2367	2339	84.81	0.11	0.29	scaffold1|size815129
392107	394048	484920	486865	1942	1946	86.14	0.09	0.24	scaffold1|size815129
394458	395348	489920	490821	891	902	87.72	0.04	0.11	scaffold1|size815129
400892	401564	453840	454510	673	671	91.69	0.03	0.08	scaffold1|size815129
400894	401578	314870	314187	685	684	89.96	0.03	0.08	scaffold1|size815129
401136	401564	731974	731548	429	427	88.81	0.02	0.05	scaffold1|size815129
412211	413315	445387	446480	1105	1094	84.23	0.05	0.13	scaffold1|size815129
412259	413315	424915	425959	1057	1045	86.84	0.05	0.13	scaffold1|size815129
419771	420087	591178	591495	317	318	96.86	0.02	0.04	scaffold1|size815129
419939	420290	591857	591505	352	353	95.75	0.02	0.04	scaffold1|size815129
420332	423992	591856	595501	3661	3646	96.3	0.18	0.45	scaffold1|size815129
423992	433684	595622	605285	9693	9664	95.52	0.46	1.19	scaffold1|size815129
434433	440103	607534	613219	5671	5686	95.43	0.27	0.7	scaffold1|size815129
440103	449382	613373	622639	9280	9267	97.24	0.44	1.14	scaffold1|size815129
449211	451472	624059	626330	2262	2272	96.7	0.11	0.28	scaffold1|size815129
451881	453067	627808	629010	1187	1203	94.88	0.06	0.15	scaffold1|size815129
453160	456464	628947	632269	3305	3323	94.84	0.16	0.41	scaffold1|size815129
456531	457756	633827	635051	1226	1225	95.51	0.06	0.15	scaffold1|size815129
458934	464141	638036	643306	5208	5271	94.4	0.25	0.65	scaffold1|size815129
464125	469555	644273	649673	5431	5401	94.59	0.26	0.66	scaffold1|size815129
469432	474275	650821	655658	4844	4838	95.68	0.23	0.59	scaffold1|size815129
474327	486126	655989	667941	11800	11953	95.42	0.57	1.47	scaffold1|size815129
486114	487788	669147	670816	1675	1670	97.79	0.08	0.2	scaffold1|size815129
488109	489325	670805	672020	1217	1216	96.73	0.06	0.15	scaffold1|size815129
489619	490991	672013	673384	1373	1372	98.4	0.07	0.17	scaffold1|size815129
490997	492929	673506	675438	1933	1933	97.42	0.09	0.24	scaffold1|size815129
492912	498041	676789	681993	5130	5205	95.74	0.25	0.64	scaffold1|size815129
499198	499997	686581	685782	800	800	97.25	0.04	0.1	scaffold1|size815129
499557	506427	686581	693461	6871	6881	98.43	0.33	0.84	scaffold1|size815129
503135	503863	662392	663120	729	729	89.57	0.03	0.09	scaffold1|size815129
506508	510686	682118	686271	4179	4154	97.25	0.2	0.51	scaffold1|size815129
508991	509191	682365	682164	201	202	93.07	0.01	0.02	scaffold1|size815129
510196	510637	687021	686581	442	441	97.74	0.02	0.05	scaffold1|size815129
512447	513876	693445	694878	1430	1434	98.05	0.07	0.18	scaffold1|size815129
514169	514459	694859	695148	291	290	97.94	0.01	0.04	scaffold1|size815129
514412	529651	695385	710616	15240	15232	95.79	0.73	1.87	scaffold1|size815129
529433	543479	710618	724656	14047	14039	95.65	0.67	1.72	scaffold1|size815129
535876	536127	717932	717679	252	254	95.67	0.01	0.03	scaffold1|size815129
536540	536795	717268	717016	256	253	94.92	0.01	0.03	scaffold1|size815129
543462	549950	725009	731423	6489	6415	95.05	0.31	0.79	scaffold1|size815129
549825	550370	731425	731974	546	550	93.12	0.03	0.07	scaffold1|size815129
549884	551265	454574	453157	1382	1418	88.94	0.07	0.17	scaffold1|size815129
549900	551011	314152	315270	1112	1119	89.78	0.05	0.14	scaffold1|size815129
549938	550609	583286	582604	672	683	88.73	0.03	0.08	scaffold1|size815129
556265	557507	738497	739729	1243	1233	95.91	0.06	0.15	scaffold1|size815129
557504	557793	695441	695154	290	288	94.48	0.01	0.04	scaffold1|size815129
557794	558625	739712	740546	832	835	97.37	0.04	0.1	scaffold1|size815129
558609	564344	740964	746696	5736	5733	96.58	0.27	0.7	scaffold1|size815129
580298	581044	746698	747445	747	748	95.32	0.04	0.09	scaffold1|size815129
581973	584619	750092	752743	2647	2652	96.02	0.13	0.33	scaffold1|size815129
584606	585110	754309	754816	505	508	94.7	0.02	0.06	scaffold1|size815129
585097	586899	755136	756927	1803	1792	96.01	0.09	0.22	scaffold1|size815129
586896	587257	776462	776101	362	362	97.24	0.02	0.04	scaffold1|size815129
587259	591271	776472	780505	4013	4034	96.19	0.19	0.49	scaffold1|size815129
591575	608355	780491	797446	16781	16956	95.56	0.8	2.08	scaffold1|size815129
598504	600598	400348	398227	2095	2122	84.69	0.1	0.26	scaffold1|size815129
608471	623628	797446	812571	15158	15126	97	0.73	1.86	scaffold1|size815129
609972	611463	756360	757855	1492	1496	83.21	0.07	0.18	scaffold1|size815129
612699	613139	767297	767736	441	440	83.94	0.02	0.05	scaffold1|size815129
617747	619183	779390	780782	1437	1393	79.54	0.07	0.17	scaffold1|size815129
620254	621199	758923	759850	946	928	81	0.05	0.11	scaffold1|size815129
620263	622738	793815	791348	2476	2468	78.63	0.12	0.3	scaffold1|size815129
623518	625252	813392	815129	1735	1738	97.13	0.08	0.21	scaffold1|size815129
616958	617922	212841	211877	965	965	96.27	0.05	0.45	scaffold4|size212841
619997	627621	210159	202529	7625	7631	95.81	0.37	3.59	scaffold4|size212841
629935	631887	207616	209559	1953	1944	80.12	0.09	0.91	scaffold4|size212841
602294	604421	207432	209580	2128	2149	79.29	0.1	1.01	scaffold4|size212841
627607	642230	201315	186776	14624	14540	93.57	0.7	6.83	scaffold4|size212841
620585	621689	197054	198160	1105	1107	80.48	0.05	0.52	scaffold4|size212841
728657	730806	195785	193637	2150	2149	92.25	0.1	1.01	scaffold4|size212841
733690	735431	190287	188548	1742	1740	82.7	0.08	0.82	scaffold4|size212841
633073	637911	190088	185280	4839	4809	89.03	0.23	2.26	scaffold4|size212841
728674	733294	189948	185282	4621	4667	85.9	0.22	2.19	scaffold4|size212841
638708	641123	185278	182866	2416	2413	91.84	0.12	1.13	scaffold4|size212841
733690	734847	185276	184120	1158	1157	87.03	0.06	0.54	scaffold4|size212841
633073	635290	185079	182866	2218	2214	90.22	0.11	1.04	scaffold4|size212841
728664	730749	184949	182866	2086	2084	90.1	0.1	0.98	scaffold4|size212841
636648	638053	182861	181458	1406	1404	92.47	0.07	0.66	scaffold4|size212841
732796	733675	182100	181223	880	878	84.48	0.04	0.41	scaffold4|size212841
645173	646026	181803	180944	854	860	80.92	0.04	0.4	scaffold4|size212841
638352	640481	181456	179305	2130	2152	84.3	0.1	1.01	scaffold4|size212841
733690	735910	181095	178884	2221	2212	91.61	0.11	1.04	scaffold4|size212841
640853	646159	177361	172067	5307	5295	92.94	0.25	2.49	scaffold4|size212841
646287	646669	171939	171557	383	383	97.91	0.02	0.18	scaffold4|size212841
646162	653664	171555	164059	7503	7497	96.37	0.36	3.52	scaffold4|size212841
609895	611383	170028	168541	1489	1488	84.72	0.07	0.7	scaffold4|size212841
706082	707119	169440	168389	1038	1052	89.68	0.05	0.49	scaffold4|size212841
672602	673824	168379	167160	1223	1220	89.63	0.06	0.57	scaffold4|size212841
740191	742902	168379	165667	2712	2713	84.95	0.13	1.27	scaffold4|size212841
707750	708727	167963	166983	978	981	82	0.05	0.46	scaffold4|size212841
673830	677318	166027	162539	3489	3489	94.83	0.17	1.64	scaffold4|size212841
653665	655106	163912	162481	1442	1432	95.57	0.07	0.67	scaffold4|size212841
655153	655946	161352	160561	794	792	96.6	0.04	0.37	scaffold4|size212841
655787	656959	160559	159385	1173	1175	94.13	0.06	0.55	scaffold4|size212841
677928	679816	160559	158659	1889	1901	86.61	0.09	0.89	scaffold4|size212841
692723	696812	160559	156464	4090	4096	90	0.2	1.92	scaffold4|size212841
747123	747750	160559	159931	628	629	93.2	0.03	0.3	scaffold4|size212841
657265	661051	159398	155634	3787	3765	94.89	0.18	1.77	scaffold4|size212841
747755	752279	158771	154403	4525	4369	85.07	0.22	2.05	scaffold4|size212841
696819	697995	155351	154180	1177	1172	86.68	0.06	0.55	scaffold4|size212841
661054	663352	153471	151189	2299	2283	95.87	0.11	1.07	scaffold4|size212841
752729	753639	153207	152312	911	896	84.61	0.04	0.42	scaffold4|size212841
753864	754943	152259	151191	1080	1069	85.64	0.05	0.5	scaffold4|size212841
663340	664510	150885	149709	1171	1177	95.93	0.06	0.55	scaffold4|size212841
698289	706663	150885	142457	8375	8429	89.1	0.4	3.96	scaffold4|size212841
754934	755442	150884	150377	509	508	88.87	0.02	0.24	scaffold4|size212841
664803	673830	149723	140574	9028	9150	93.76	0.43	4.3	scaffold4|size212841
605385	607776	148306	145946	2392	2361	87.06	0.11	1.11	scaffold4|size212841
686486	687381	145648	144756	896	893	88.99	0.04	0.42	scaffold4|size212841
735998	737210	145647	144417	1213	1231	87.27	0.06	0.58	scaffold4|size212841
608457	611061	145059	142457	2605	2603	87.36	0.12	1.22	scaffold4|size212841
737528	739521	144434	142457	1994	1978	88.66	0.1	0.93	scaffold4|size212841
649334	652429	141829	138715	3096	3115	87.58	0.15	1.46	scaffold4|size212841
740992	742902	141007	139078	1911	1930	85.99	0.09	0.91	scaffold4|size212841
673830	674553	139438	138715	724	724	93.81	0.03	0.34	scaffold4|size212841
674559	676151	138458	136872	1593	1587	92.22	0.08	0.75	scaffold4|size212841
676007	676196	136138	135949	190	190	95.79	0.01	0.09	scaffold4|size212841
653778	654863	135947	134868	1086	1080	93.28	0.05	0.51	scaffold4|size212841
676049	677134	135946	134868	1086	1079	93.19	0.05	0.51	scaffold4|size212841
677127	683886	133503	126712	6760	6792	95.8	0.32	3.19	scaffold4|size212841
746316	747750	133494	132078	1435	1417	89.03	0.07	0.67	scaffold4|size212841
655218	656955	133274	131546	1738	1729	91.47	0.08	0.81	scaffold4|size212841
683785	685970	126690	124481	2186	2210	95.21	0.1	1.04	scaffold4|size212841
604490	608356	125279	121392	3867	3888	84.63	0.19	1.83	scaffold4|size212841
665288	667745	125279	122792	2458	2488	84.23	0.12	1.17	scaffold4|size212841
699944	703136	125273	122011	3193	3263	83.99	0.15	1.53	scaffold4|size212841
685969	687381	122514	121103	1413	1412	94.42	0.07	0.66	scaffold4|size212841
735720	740309	122275	117661	4590	4615	90.36	0.22	2.17	scaffold4|size212841
609066	611397	120450	118116	2332	2335	91.39	0.11	1.1	scaffold4|size212841
704680	707415	120450	117684	2736	2767	88.07	0.13	1.3	scaffold4|size212841
687380	704286	119315	102399	16907	16917	94.31	0.81	7.95	scaffold4|size212841
743677	745650	117664	115707	1974	1958	93.83	0.09	0.92	scaffold4|size212841
745650	747751	115444	113347	2102	2098	90.33	0.1	0.99	scaffold4|size212841
655231	656959	114539	112802	1729	1738	90.06	0.08	0.82	scaffold4|size212841
657298	659412	112781	110682	2115	2100	91.02	0.1	0.99	scaffold4|size212841
747755	750104	112184	109847	2350	2338	89.34	0.11	1.1	scaffold4|size212841
663058	664510	108648	107191	1453	1458	87.12	0.07	0.69	scaffold4|size212841
664803	669606	107205	102407	4804	4799	88.66	0.23	2.25	scaffold4|size212841
604119	607776	107087	103476	3658	3612	86.39	0.18	1.7	scaffold4|size212841
686486	687290	103183	102400	805	784	84.71	0.04	0.37	scaffold4|size212841
608830	611397	102398	99849	2568	2550	88.34	0.12	1.2	scaffold4|size212841
669772	673826	102398	98282	4055	4117	88.78	0.19	1.93	scaffold4|size212841
704446	721041	102398	85845	16596	16554	95.83	0.8	7.78	scaffold4|size212841
737528	741597	102164	98105	4070	4060	87.63	0.2	1.91	scaffold4|size212841
618597	619986	89128	87747	1390	1382	79.94	0.07	0.65	scaffold4|size212841
722094	742931	85500	64685	20838	20816	94.6	1	9.78	scaffold4|size212841
633206	638059	78921	74155	4854	4767	87.32	0.23	2.24	scaffold4|size212841
639050	641174	78910	76804	2125	2107	91.54	0.1	0.99	scaffold4|size212841
638710	640094	73911	72514	1385	1398	84.47	0.07	0.66	scaffold4|size212841
685969	687381	72118	70716	1413	1403	86.87	0.07	0.66	scaffold4|size212841
703496	704697	71593	70391	1202	1203	87.88	0.06	0.57	scaffold4|size212841
670007	672283	70066	67796	2277	2271	88.61	0.11	1.07	scaffold4|size212841
704680	708698	70066	66050	4019	4017	86.19	0.19	1.89	scaffold4|size212841
609190	611383	69955	67776	2194	2180	90.6	0.11	1.02	scaffold4|size212841
687380	689033	68948	67309	1654	1640	91.86	0.08	0.77	scaffold4|size212841
649334	652057	67426	64714	2724	2713	84.02	0.13	1.27	scaffold4|size212841
691769	696812	64685	59617	5044	5069	88.59	0.24	2.38	scaffold4|size212841
746160	747751	64685	63106	1592	1580	95.8	0.08	0.74	scaffold4|size212841
677371	679088	64288	62556	1718	1733	88.6	0.08	0.81	scaffold4|size212841
655231	656959	64287	62559	1729	1729	91.23	0.08	0.81	scaffold4|size212841
615496	616959	63564	62093	1464	1472	80.73	0.07	0.69	scaffold4|size212841
657263	660863	62574	58934	3601	3641	86.66	0.17	1.71	scaffold4|size212841
747756	752279	61957	57450	4524	4508	93.36	0.22	2.12	scaffold4|size212841
696812	698001	58431	57217	1190	1215	86.36	0.06	0.57	scaffold4|size212841
752495	755453	57452	54503	2959	2950	96.29	0.14	1.39	scaffold4|size212841
661351	662222	57179	56310	872	870	86.97	0.04	0.41	scaffold4|size212841
662232	663848	56128	54514	1617	1615	85.19	0.08	0.76	scaffold4|size212841
757025	769055	54503	42535	12031	11969	92.78	0.58	5.62	scaffold4|size212841
768578	775382	43283	36505	6805	6779	94.52	0.33	3.19	scaffold4|size212841
775669	784089	36521	28094	8421	8428	95.03	0.4	3.96	scaffold4|size212841
784422	798533	28111	13962	14112	14150	95.7	0.68	6.65	scaffold4|size212841
798662	804767	11930	5904	6106	6027	93.32	0.29	2.83	scaffold4|size212841
818958	819355	359958	359563	398	396	96.5	0.02	0.1	scaffold3|size389720
819366	822057	317123	314406	2692	2718	93.58	0.13	0.7	scaffold3|size389720
819366	821931	151789	149216	2566	2574	96.2	0.12	0.66	scaffold3|size389720
819512	819839	112177	111851	328	327	95.12	0.02	0.08	scaffold3|size389720
819951	822057	111064	108952	2107	2113	94.07	0.1	0.54	scaffold3|size389720
822352	823986	108961	107320	1635	1642	96.59	0.08	0.42	scaffold3|size389720
822701	823985	314047	312777	1285	1271	89.85	0.06	0.33	scaffold3|size389720
823444	823986	147713	147168	543	546	97.07	0.03	0.14	scaffold3|size389720
823980	824372	147131	147523	393	393	96.18	0.02	0.1	scaffold3|size389720
823980	824372	107283	107675	393	393	95.67	0.02	0.1	scaffold3|size389720
824383	840028	359542	343867	15646	15676	94.43	0.75	4.02	scaffold3|size389720
828769	829254	139902	139425	486	478	90.95	0.02	0.12	scaffold3|size389720
836846	838491	139119	137467	1646	1653	91.17	0.08	0.42	scaffold3|size389720
839424	839897	139902	139434	474	469	91.14	0.02	0.12	scaffold3|size389720
839899	841305	139273	137884	1407	1390	92.61	0.07	0.36	scaffold3|size389720
843007	844419	338300	336884	1413	1417	95.35	0.07	0.36	scaffold3|size389720
843007	843211	133277	133067	205	211	91.04	0.01	0.05	scaffold3|size389720
845842	849381	341910	338329	3540	3582	92.45	0.17	0.92	scaffold3|size389720
847232	849381	135468	133306	2150	2163	90.04	0.1	0.56	scaffold3|size389720
849393	850909	331532	330012	1517	1521	95.07	0.07	0.39	scaffold3|size389720
850920	856134	128675	123497	5215	5179	94	0.25	1.33	scaffold3|size389720
852115	854008	163469	161582	1894	1888	93.84	0.09	0.48	scaffold3|size389720
852778	856134	329224	325867	3357	3358	94.3	0.16	0.86	scaffold3|size389720
854069	856134	123172	121123	2066	2050	94.48	0.1	0.53	scaffold3|size389720
855038	856134	161583	160487	1097	1097	94.99	0.05	0.28	scaffold3|size389720
856133	861980	325650	319803	5848	5848	93.25	0.28	1.5	scaffold3|size389720
856133	861980	160270	154461	5848	5810	94.14	0.28	1.49	scaffold3|size389720
856133	861980	120906	115081	5848	5826	94.77	0.28	1.49	scaffold3|size389720
869481	869887	161988	161582	407	407	95.82	0.02	0.1	scaffold3|size389720
869481	872333	126001	123175	2853	2827	94.01	0.14	0.73	scaffold3|size389720
869487	875551	328398	322324	6065	6075	94.89	0.29	1.56	scaffold3|size389720
869948	875551	123172	117592	5604	5581	93.36	0.27	1.43	scaffold3|size389720
870916	875551	161582	156971	4636	4612	93.22	0.22	1.18	scaffold3|size389720
875562	885848	321020	310717	10287	10304	95.04	0.49	2.64	scaffold3|size389720
875562	882017	155679	149220	6456	6460	93.78	0.31	1.66	scaffold3|size389720
875562	879924	116298	111851	4363	4448	92.7	0.21	1.14	scaffold3|size389720
880036	884938	111064	106153	4903	4912	91.66	0.23	1.26	scaffold3|size389720
883260	885143	147686	145796	1884	1891	91.11	0.09	0.49	scaffold3|size389720
884210	885143	105937	105003	934	935	94.34	0.04	0.24	scaffold3|size389720
886031	886269	174738	174504	239	235	94.98	0.01	0.06	scaffold3|size389720
886267	891242	310719	305775	4976	4945	94.72	0.24	1.27	scaffold3|size389720
891224	897417	304420	298229	6194	6192	96.71	0.3	1.59	scaffold3|size389720
897680	898157	298082	297610	478	473	96.45	0.02	0.12	scaffold3|size389720
897681	898062	86947	87330	382	384	89.58	0.02	0.1	scaffold3|size389720
897682	898062	53162	53536	381	375	89.27	0.02	0.1	scaffold3|size389720
901964	928477	292007	265474	26514	26534	96.02	1.27	6.81	scaffold3|size389720
928509	946367	270405	252624	17859	17782	95.74	0.86	4.56	scaffold3|size389720
946545	975541	252513	223422	28997	29092	95.77	1.39	7.46	scaffold3|size389720
964456	965187	53882	53158	732	725	90.74	0.04	0.19	scaffold3|size389720
975538	980256	221379	216677	4719	4703	95.32	0.23	1.21	scaffold3|size389720
980256	981931	216555	214884	1676	1672	97.2	0.08	0.43	scaffold3|size389720
981955	982302	206540	206904	348	365	86.22	0.02	0.09	scaffold3|size389720
981955	982302	195477	195841	348	365	85.68	0.02	0.09	scaffold3|size389720
982300	987858	208178	202612	5559	5567	95.15	0.27	1.43	scaffold3|size389720
982300	986788	197115	192607	4489	4509	95.35	0.22	1.16	scaffold3|size389720
986965	993895	192535	185531	6931	7005	93.73	0.33	1.8	scaffold3|size389720
994001	1000615	185529	178883	6615	6647	95.49	0.32	1.71	scaffold3|size389720
1000613	1009973	172930	163493	9361	9438	95.15	0.45	2.42	scaffold3|size389720
1001003	1001393	53536	53154	391	383	91.82	0.02	0.1	scaffold3|size389720
1010223	1014331	129760	125656	4109	4105	93.67	0.2	1.05	scaffold3|size389720
1012507	1014333	163468	161641	1827	1828	92.97	0.09	0.47	scaffold3|size389720
1014344	1016110	146870	145089	1767	1782	93.45	0.08	0.46	scaffold3|size389720
1014344	1015214	107021	106153	871	869	96.1	0.04	0.22	scaffold3|size389720
1014486	1016110	105937	104322	1625	1616	95.63	0.08	0.41	scaffold3|size389720
1016418	1017441	145103	144074	1024	1030	95.44	0.05	0.26	scaffold3|size389720
1016418	1053667	104336	66970	37250	37367	95.84	1.79	9.59	scaffold3|size389720
1017441	1017982	143829	143293	542	537	89.5	0.03	0.14	scaffold3|size389720
1021087	1021568	143478	143007	482	472	87.78	0.02	0.12	scaffold3|size389720
1032139	1032879	174048	174799	741	752	87.78	0.04	0.19	scaffold3|size389720
1032862	1033260	173235	172839	399	397	89.72	0.02	0.1	scaffold3|size389720
1032896	1033619	53882	53169	724	714	89.93	0.03	0.18	scaffold3|size389720
1053663	1054794	66639	65500	1132	1140	95.19	0.05	0.29	scaffold3|size389720
1054781	1060474	65195	59493	5694	5703	94.54	0.27	1.46	scaffold3|size389720
1059209	1059525	60416	60108	317	309	79.38	0.02	0.08	scaffold3|size389720
1059634	1059674	60001	59961	41	41	92.68	0	0.01	scaffold3|size389720
1059812	1060139	59823	59493	328	331	81.08	0.02	0.08	scaffold3|size389720
1060462	1065695	59190	53968	5234	5223	93.81	0.25	1.34	scaffold3|size389720
1065774	1079765	53141	39130	13992	14012	93.82	0.67	3.6	scaffold3|size389720
1076267	1076499	42394	42625	233	232	86.44	0.01	0.06	scaffold3|size389720
1079760	1079899	33708	33569	140	140	97.86	0.01	0.04	scaffold3|size389720
1079959	1083233	32347	29049	3275	3299	97.55	0.16	0.85	scaffold3|size389720
1083279	1091325	27969	19952	8047	8018	96	0.39	2.06	scaffold3|size389720
1096111	1097881	19122	17371	1771	1752	95.32	0.08	0.45	scaffold3|size389720
1097894	1101453	16861	13317	3560	3545	95.39	0.17	0.91	scaffold3|size389720
1102115	1102555	19954	19524	441	431	94.78	0.02	0.11	scaffold3|size389720
1102570	1103380	11818	11014	811	805	95.68	0.04	0.21	scaffold3|size389720
1103082	1113174	10068	1	10093	10068	95.91	0.48	2.58	scaffold3|size389720
